# Supplementary material for: Pan-Cancer Analysis Reveals the Functional Importance of Protein Lysine Modification in Cancer Development
Source: Front Genet. 2018 Jul 17;9:254. doi: 10.3389/fgene.2018.00254 (PMC6056651; doi:10.3389/fgene.2018.00254)
Supplement: Supplementary file 1 [file Table_1.XLSX]

## Sheet: KMeans_AA_background
Supplementary Table 1 –The background rate of 22 amino acids and a gap character used in k-means algorithm.
Amino acid	Background rate
A	0.0664525
C	0.0209154
D	0.0459783
E	0.0686679
F	0.0338312
G	0.0624728
H	0.0247041
I	0.0412011
K	0.0547888
L	0.0939739
M	0.0207757
N	0.0341957
P	0.0609286
Q	0.0460112
R	0.054117
S	0.0807681
T	0.0524749
U	1.5e-06
V	0.057473
W	0.0117512
X	0.000195
Y	0.0248436
*	0.0434783
