# Supplementary material for: Pan-Cancer Analysis Reveals the Functional Importance of Protein Lysine Modification in Cancer Development
Source: Front Genet. 2018 Jul 17;9:254. doi: 10.3389/fgene.2018.00254 (PMC6056651; doi:10.3389/fgene.2018.00254)
Supplement: Supplementary file 3 [file Table_3.XLSX]

## Sheet: sheet1
Supplementary Table 3 – The identified lysine modification-related mutations.
Protein_id	Protein_length	Gene_symbol	Mutation_site	Reference code	Mutated code	Patient_id	Cancer_type	PTM_site	PTM_type	PTM_cluster_type	Motif_up_length	Motif_down_length	Reference motif sequence	Mutated motif sequence	Database
A0A075B716	191	RPS17	99	D	H	TCGA-GD-A76B	BLCA	103	Acetylation	2	7	7	IEVDPDTKEMLKLLL	IEVHPDTKEMLKLLL	TCGA
A0A0A0MQS0	991	PHF20L1	706	Q	H	TCGA-K4-A54R	BLCA	711	Acetylation	1	7	7	PGQRWSAKYRYDKEW	PGHRWSAKYRYDKEW	TCGA
A2RUB6	948	CCDC66	270	E	Q	TCGA-G2-AA3D	BLCA	269	Acetylation	1	7	7	AKKAQWRKELDEQVA	AKKAQWRKQLDEQVA	TCGA
A2RUC4	315	TYW5	212	S	C	TCGA-DK-A1AD	BLCA	207	Acetylation	1	7	7	IDNPDLAKYPLFSKA	IDNPDLAKYPLFCKA	TCGA
A3KMH1	1905	VWA8	1289	Q	K	TCGA-KQ-A41N	BLCA	1286	Acetylation	2	7	7	KWLLVESKTNQKYLL	KWLLVESKTNKKYLL	TCGA
A3KN83	1393	SBNO1	1250	L	V	TCGA-XF-AAMG	BLCA	1252	Acetylation	2	7	7	EIYADLKKKYKKVVS	EIYADVKKKYKKVVS	TCGA
A3KN83	1393	SBNO1	410	S	F	TCGA-XF-A9T0	BLCA	413	Acetylation	1	7	7	GESQSGGKYKTRLKQ	GESQFGGKYKTRLKQ	TCGA
A5YKK6	2376	CNOT1	1064	K	N	TCGA-DK-A6AW	BLCA	1063	Acetylation	1	7	7	RPTGVSFKKDVPPSI	RPTGVSFKNDVPPSI	TCGA
A5YKK6	2376	CNOT1	1516	G	D	TCGA-DK-A6AW	BLCA	1514	Acetylation	2	7	7	IQKTAVEKAGPEMDK	IQKTAVEKADPEMDK	TCGA
A5YKK6	2376	CNOT1	642	Q	E	TCGA-DK-A3X1	BLCA	635	Acetylation	1	7	7	LGGLAPEKDQPKSAQ	LGGLAPEKDQPKSAE	TCGA
A6NHR9	2005	SMCHD1	1032	P	A	TCGA-GC-A3YS	BLCA	1026	Acetylation	2	7	7	KDVAPVEKTIKLLPS	KDVAPVEKTIKLLAS	TCGA
A6NHR9	2005	SMCHD1	807	R	K	TCGA-UY-A9PE	BLCA	812	Acetylation	1	7	7	AGRPLPSKAIKFSVK	AGKPLPSKAIKFSVK	TCGA
A8MW92	1017	PHF20L1	732	Q	H	TCGA-K4-A54R	BLCA	737	Acetylation	1	7	7	PGQRWSAKYRYDKEW	PGHRWSAKYRYDKEW	TCGA
B0I1T2	1018	MYO1G	130	E	K	TCGA-UY-A9PH	BLCA	135	Acetylation	1	7	7	RAEVERVKDVLLKST	RAKVERVKDVLLKST	TCGA
B7Z596	275	TPM1	186	E	Q	TCGA-K4-A54R	BLCA	181	Acetylation	2	7	7	AEDKYSQKEDRYEEE	AEDKYSQKEDRYQEE	TCGA
B7Z596	275	TPM1	188	E	Q	TCGA-E7-A3X6	BLCA	181	Acetylation	2	7	7	AEDKYSQKEDRYEEE	AEDKYSQKEDRYEEQ	TCGA
F8WBW6	39	PDAP1	30	E	K	TCGA-SY-A9G5	BLCA	31	Acetylation	2	7	7	DAQLQAEKQKARVVH	DAQLQAKKQKARVVH	TCGA
O00116	658	AGPS	115	G	W	TCGA-DK-A2I1	BLCA	108	Acetylation	1	7	7	SKFIFNKKGQIELTG	SKFIFNKKGQIELTW	TCGA
O00116	658	AGPS	115	G	W	TCGA-DK-A2I1	BLCA	116	Acetylation	1	7	7	GQIELTGKRYPLSGM	GQIELTWKRYPLSGM	TCGA
O00116	658	AGPS	174	S	L	TCGA-FD-A3SS	BLCA	169	Acetylation	1	7	7	EDFLHDLKETNISYS	EDFLHDLKETNILYS	TCGA
O00139	706	KIF2A	159	C	G	TCGA-DK-A6AW	BLCA	165	Acetylation	2	7	7	NCVKEVEKLQEKREK	NGVKEVEKLQEKREK	TCGA
O00139	706	KIF2A	172	K	E	TCGA-DK-AA75	BLCA	165	Acetylation	2	7	7	NCVKEVEKLQEKREK	NCVKEVEKLQEKREE	TCGA
O00148	427	DDX39A	327	S	L	TCGA-UY-A78O	BLCA	333	Acetylation	2	7	7	LSRYQQFKDFQRRIL	LLRYQQFKDFQRRIL	TCGA
O00154	380	ACOT7	281	H	Y	TCGA-MV-A51V	BLCA	283	Acetylation	2	7	7	DAINFHDKIRKGCVI	DAINFYDKIRKGCVI	TCGA
O00154	380	ACOT7	281	H	Y	TCGA-MV-A51V	BLCA	286	Acetylation	1	7	7	NFHDKIRKGCVITIS	NFYDKIRKGCVITIS	TCGA
O00186	592	STXBP3	363	E	K	TCGA-XF-A9T6	BLCA	357	Acetylation	2	7	7	LAEDCMNKFKLNIEK	LAEDCMNKFKLNIKK	TCGA
O00193	183	C11orf58	82	S	C	TCGA-CF-A3MI	BLCA	75	Acetylation	2	7	7	RTGEEDKKINEELES	RTGEEDKKINEELEC	TCGA
O00231	422	PSMD11	375	H	Y	TCGA-FD-A3SM	BLCA	372	Acetylation	2	7	7	LSQMILDKKFHGILD	LSQMILDKKFYGILD	TCGA
O00257	560	CBX4	195	P	A	TCGA-BT-A42C	BLCA	197	Acetylation	1	7	7	AKSHPPDKWAQGAGA	AKSHPADKWAQGAGA	TCGA
O00264	195	PGRMC1	157	E	K	TCGA-XF-A9T2	BLCA	163	Acetylation	1	7	7	WESQFTFKYHHVGKL	WKSQFTFKYHHVGKL	TCGA
O00268	1085	TAF4	924	K	N	TCGA-DK-A6AW	BLCA	929	Acetylation	2	7	7	QQKNFSYKDDDRYEQ	QQNNFSYKDDDRYEQ	TCGA
O00299	241	CLIC1	163	S	C	TCGA-E5-A4TZ	BLCA	166	Acetylation	1	7	7	DEGVSQRKFLDGNEL	DEGVCQRKFLDGNEL	TCGA
O00299	241	CLIC1	24	C	F	TCGA-BT-A2LD	BLCA	20	Acetylation	1	7	7	KAGSDGAKIGNCPFS	KAGSDGAKIGNFPFS	TCGA
O00327	626	ARNTL	491	G	R	TCGA-CU-A72E	BLCA	494	Acetylation	1	7	7	GTRAGAGKIGRMIAE	GTRARAGKIGRMIAE	TCGA
O00330	501	PDHX	392	S	C	TCGA-G2-A3IE	BLCA	394	Acetylation	2	7	7	QEIADSVKALSKKAR	QEIADCVKALSKKAR	TCGA
O00410	1097	IPO5	977	G	W	TCGA-DK-A2I1	BLCA	978	Acetylation	1	7	7	NCISAVGKIMKFKPD	NCISAVWKIMKFKPD	TCGA
O00422	153	SAP18	113	R	T	TCGA-DK-A2I4	BLCA	114	Acetylation	1	7	7	GSTMSGRKGTDDSMT	GSTMSGTKGTDDSMT	TCGA
O00422	153	SAP18	75	E	Q	TCGA-GV-A6ZA	BLCA	74	Acetylation	1	7	7	KELTSLVKEVYPEAR	KELTSLVKQVYPEAR	TCGA
O00422	153	SAP18	81	R	T	TCGA-CF-A47X	BLCA	74	Acetylation	1	7	7	KELTSLVKEVYPEAR	KELTSLVKEVYPEAT	TCGA
O00425	579	IGF2BP3	275	E	K	TCGA-4Z-AA7W	BLCA	280	Acetylation	1	7	7	FTEEIPLKILAHNNF	FTKEIPLKILAHNNF	TCGA
O00425	579	IGF2BP3	470	I	M	TCGA-DK-A6AW	BLCA	475	Acetylation	1	7	7	GRIYGKIKEENFVSP	GRMYGKIKEENFVSP	TCGA
O00479	90	HMGN4	61	D	N	TCGA-ZF-A9RN	BLCA	64	Acetylation	1	7	7	KGKADAGKDGNNPAK	KGKANAGKDGNNPAK	TCGA
O00512	1426	BCL9	1012	R	L	TCGA-KQ-A41N	BLCA	1015	Acetylation	1	7	7	IMMSRMSKFAMPSST	IMMSLMSKFAMPSST	TCGA
O00512	1426	BCL9	839	R	L	TCGA-DK-A1AA	BLCA	844	Acetylation	1	7	7	VQRGLGRKPLDISVA	VQLGLGRKPLDISVA	TCGA
O00512	1426	BCL9	92	G	A	TCGA-UY-A9PH	BLCA	86	Acetylation	1	7	7	PGGSMGLKNGAGNGA	PGGSMGLKNGAGNAA	TCGA
O00512	1426	BCL9	92	G	A	TCGA-UY-A9PH	BLCA	94	Acetylation	1	7	7	NGAGNGAKGKGKRER	NGAGNAAKGKGKRER	TCGA
O00512	1426	BCL9	92	G	A	TCGA-UY-A9PH	BLCA	96	Acetylation	1	7	7	AGNGAKGKGKRERSI	AGNAAKGKGKRERSI	TCGA
O00512	1426	BCL9	92	G	A	TCGA-UY-A9PH	BLCA	98	Acetylation	1	7	7	NGAKGKGKRERSISA	NAAKGKGKRERSISA	TCGA
O00567	594	NOP56	165	D	H	TCGA-G2-A2EF	BLCA	158	Acetylation	1	7	7	SYSRAKVKFNVNRVD	SYSRAKVKFNVNRVH	TCGA
O00567	594	NOP56	481	K	N	TCGA-XF-A9T8	BLCA	478	Acetylation	2	7	7	ECEEMSEKPKKKKKQ	ECEEMSEKPKNKKKQ	TCGA
O00567	594	NOP56	88	K	N	TCGA-G2-A2EF	BLCA	87	Acetylation	1	7	7	LETHLPSKKKKVLLG	LETHLPSKNKKVLLG	TCGA
O00571	662	DDX3X	126	R	P	TCGA-XF-AAMX	BLCA	130	Acetylation	1	7	7	GNSRWCDKSDEDDWS	GNSPWCDKSDEDDWS	TCGA
O00571	662	DDX3X	129	D	Y	TCGA-KQ-A41N	BLCA	130	Acetylation	1	7	7	GNSRWCDKSDEDDWS	GNSRWCYKSDEDDWS	TCGA
O00571	662	DDX3X	329	D	H	TCGA-DK-AA6Q	BLCA	335	Acetylation	1	7	7	VDMMERGKIGLDFCK	VHMMERGKIGLDFCK	TCGA
O00743	305	PPP6C	19	L	V	TCGA-G2-AA3B	BLCA	17	Acetylation	1	7	7	VEIARLCKYLPENDL	VEIARLCKYVPENDL	TCGA
O00743	305	PPP6C	19	L	V	TCGA-G2-AA3B	BLCA	25	Acetylation	1	7	7	YLPENDLKRLCDYVC	YVPENDLKRLCDYVC	TCGA
O14497	2285	ARID1A	1000	S	F	TCGA-DK-A3IN	BLCA	1007	Acetylation	2	7	7	SSTTTNEKITKLYEL	FSTTTNEKITKLYEL	TCGA
O14497	2285	ARID1A	1006	E	K	TCGA-DK-AA71	BLCA	1007	Acetylation	2	7	7	SSTTTNEKITKLYEL	SSTTTNKKITKLYEL	TCGA
O14497	2285	ARID1A	1063	G	V	TCGA-KQ-A41Q	BLCA	1069	Acetylation	1	7	7	GGLTQVNKNKKWREL	GVLTQVNKNKKWREL	TCGA
O14497	2285	ARID1A	1600	S	F	TCGA-DK-AA6P	BLCA	1603	Acetylation	1	7	7	ENRTSPSKSPFLHSG	ENRTFPSKSPFLHSG	TCGA
O14497	2285	ARID1A	1603	K	E	TCGA-YC-A8S6	BLCA	1603	Acetylation	1	7	7	ENRTSPSKSPFLHSG	ENRTSPSESPFLHSG	TCGA
O14497	2285	ARID1A	1605	P	S	TCGA-ZF-A9RC	BLCA	1603	Acetylation	1	7	7	ENRTSPSKSPFLHSG	ENRTSPSKSSFLHSG	TCGA
O14497	2285	ARID1A	1605	P	S	TCGA-ZF-A9RC	BLCA	1612	Acetylation	1	7	7	PFLHSGMKMQKAGPP	SFLHSGMKMQKAGPP	TCGA
O14497	2285	ARID1A	1912	D	N	TCGA-ZF-A9R9	BLCA	1905	Acetylation	1	7	7	PPDGPPEKRITATMD	PPDGPPEKRITATMN	TCGA
O14497	2285	ARID1A	1926	G	A	TCGA-BT-A0YX	BLCA	1928	Acetylation	2	7	7	TLTEDGAKSSEAIKE	TLTEDAAKSSEAIKE	TCGA
O14529	1486	CUX2	1173	V	L	TCGA-K4-A3WS	BLCA	1180	Acetylation	2	7	7	VVLAPEEKEALRKAY	LVLAPEEKEALRKAY	TCGA
O14531	572	DPYSL4	286	D	H	TCGA-BT-A20J	BLCA	293	Acetylation	1	7	7	DGSHYWSKNWAKAAA	HGSHYWSKNWAKAAA	TCGA
O14561	156	NDUFAB1	92	K	N	TCGA-ZF-A9RF	BLCA	88	Acetylation	2	7	7	DRVLYVLKLYDKIDP	DRVLYVLKLYDNIDP	TCGA
O14561	156	NDUFAB1	92	K	N	TCGA-ZF-A9RF	BLCA	92	Acetylation	2	7	7	YVLKLYDKIDPEKLS	YVLKLYDNIDPEKLS	TCGA
O14561	156	NDUFAB1	92	K	N	TCGA-ZF-A9RF	BLCA	97	Acetylation	1	7	7	YDKIDPEKLSVNSHF	YDNIDPEKLSVNSHF	TCGA
O14646	1710	CHD1	1043	W	L	TCGA-H4-A2HO	BLCA	1041	Acetylation	1	7	7	LEPERNSKNWEEIIP	LEPERNSKNLEEIIP	TCGA
O14646	1710	CHD1	1167	R	Q	TCGA-DK-A6AW	BLCA	1160	Acetylation	2	7	7	RDAELVDKSETDLRR	RDAELVDKSETDLRQ	TCGA
O14646	1710	CHD1	71	E	D	TCGA-G2-A2ES	BLCA	77	Acetylation	1	7	7	RENKVQAKPPKVDGA	RDNKVQAKPPKVDGA	TCGA
O14646	1710	CHD1	938	Q	E	TCGA-XF-A9T8	BLCA	945	Acetylation	1	7	7	QRMDTTGKTVLHTGS	ERMDTTGKTVLHTGS	TCGA
O14686	5537	KMT2D	2286	E	D	TCGA-G2-A2EJ	BLCA	2289	Acetylation	2	7	7	RKALEVKKEELGASS	RKALDVKKEELGASS	TCGA
O14686	5537	KMT2D	2743	Q	H	TCGA-BT-A20X	BLCA	2745	Acetylation	1	7	7	PFAGTQDKSSLVGLP	PFAGTHDKSSLVGLP	TCGA
O14686	5537	KMT2D	3181	E	D	TCGA-G2-A2EL	BLCA	3182	Acetylation	1	7	7	SSGHTAEKASFGATG	SSGHTADKASFGATG	TCGA
O14686	5537	KMT2D	4470	K	N	TCGA-DK-A1AE	BLCA	4465	Acetylation	2	7	7	AGHLLLQKLLRAKNV	AGHLLLQKLLRANNV	TCGA
O14686	5537	KMT2D	4646	E	K	TCGA-G2-A3VY	BLCA	4653	Acetylation	1	7	7	EELGEHPKDAASARD	KELGEHPKDAASARD	TCGA
O14686	5537	KMT2D	4776	K	R	TCGA-GU-A764	BLCA	4776	Acetylation	1	7	7	LPVTTWEKGKGSEVS	LPVTTWERGKGSEVS	TCGA
O14686	5537	KMT2D	4779	G	V	TCGA-FD-A5BX	BLCA	4776	Acetylation	1	7	7	LPVTTWEKGKGSEVS	LPVTTWEKGKVSEVS	TCGA
O14686	5537	KMT2D	5279	D	N	TCGA-BT-A20J	BLCA	5276	Acetylation	1	7	7	EPVAAMRKEADMLRL	EPVAAMRKEANMLRL	TCGA
O14777	642	NDC80	522	E	Q	TCGA-FD-A3SM	BLCA	517	Acetylation	2	7	7	LDDLYQQKIKEAEEE	LDDLYQQKIKEAQEE	TCGA
O14777	642	NDC80	522	E	Q	TCGA-FD-A3SM	BLCA	527	Acetylation	2	7	7	EAEEEDEKCASELES	EAQEEDEKCASELES	TCGA
O14777	642	NDC80	533	E	K	TCGA-BT-A42F	BLCA	527	Acetylation	2	7	7	EAEEEDEKCASELES	EAEEEDEKCASELKS	TCGA
O14802	1390	POLR3A	452	R	T	TCGA-GC-A4ZW	BLCA	445	Acetylation	2	7	7	EKMAQELKYGDIVER	EKMAQELKYGDIVET	TCGA
O14933	153	UBE2L6	93	E	K	TCGA-SY-A9G5	BLCA	96	Acetylation	1	7	7	IISSENWKPCTKTCQ	IISSKNWKPCTKTCQ	TCGA
O14949	82	UQCRQ	66	E	K	TCGA-YC-A89H	BLCA	73	Acetylation	1	7	7	EFERSKRKNPAAYEN	KFERSKRKNPAAYEN	TCGA
O14950	172	MYL12B	152	G	V	TCGA-G2-A2EJ	BLCA	150	Acetylation	2	7	7	YREAPIDKKGNFNYI	YREAPIDKKVNFNYI	TCGA
O14950	172	MYL12B	152	G	V	TCGA-G2-A2EJ	BLCA	151	Acetylation	1	7	7	REAPIDKKGNFNYIE	REAPIDKKVNFNYIE	TCGA
O14950	172	MYL12B	56	D	H	TCGA-E7-A7DV	BLCA	51	Acetylation	2	7	7	NRDGFIDKEDLHDML	NRDGFIDKEDLHHML	TCGA
O14964	777	HGS	201	P	H	TCGA-H4-A2HO	BLCA	207	Acetylation	1	7	7	IPKFGIEKEVRVCEP	IHKFGIEKEVRVCEP	TCGA
O14964	777	HGS	55	D	Y	TCGA-KQ-A41N	BLCA	50	Acetylation	2	7	7	KYAVNSIKKKVNDKN	KYAVNSIKKKVNYKN	TCGA
O14979	420	HNRNPDL	182	D	H	TCGA-E7-A7XN	BLCA	180	Acetylation	1	7	7	EVVDCTIKTDPVTGR	EVVDCTIKTHPVTGR	TCGA
O14980	1071	XPO1	529	E	K	TCGA-E5-A4TZ	BLCA	531	Acetylation	2	7	7	LLGLCEQKRGKDNKA	LLGLCKQKRGKDNKA	TCGA
O14980	1071	XPO1	529	E	K	TCGA-E5-A4TZ	BLCA	534	Acetylation	2	7	7	LCEQKRGKDNKAIIA	LCKQKRGKDNKAIIA	TCGA
O15014	1411	ZNF609	180	E	K	TCGA-CF-A47X	BLCA	181	Acetylation	1	7	7	GVGTCSEKDPGVLQP	GVGTCSKKDPGVLQP	TCGA
O15042	1029	U2SURP	151	D	H	TCGA-E7-A6MD	BLCA	145	Acetylation	2	7	7	GGVVNAAKEEHETDE	GGVVNAAKEEHETHE	TCGA
O15042	1029	U2SURP	151	D	H	TCGA-E7-A6MD	BLCA	153	Acetylation	2	7	7	EEHETDEKRGKIYKP	EEHETHEKRGKIYKP	TCGA
O15117	783	FYB	173	L	F	TCGA-DK-A3WW	BLCA	179	Acetylation	1	7	7	KLTGVKGKFMSASQD	KFTGVKGKFMSASQD	TCGA
O15117	783	FYB	180	F	C	TCGA-DK-A6AW	BLCA	179	Acetylation	1	7	7	KLTGVKGKFMSASQD	KLTGVKGKCMSASQD	TCGA
O15117	783	FYB	266	P	H	TCGA-KQ-A41N	BLCA	265	Acetylation	1	7	7	PFPGVVLKPAASRGG	PFPGVVLKHAASRGG	TCGA
O15144	300	ARPC2	189	R	C	TCGA-XF-A9T6	BLCA	186	Acetylation	2	7	7	KVFMQEFKEGRRASH	KVFMQEFKEGCRASH	TCGA
O15144	300	ARPC2	288	E	Q	TCGA-DK-A3X1	BLCA	290	Acetylation	2	7	7	DAEKKEMKTITGKTF	DAEKKQMKTITGKTF	TCGA
O15144	300	ARPC2	288	E	Q	TCGA-DK-A3X1	BLCA	295	Acetylation	1	7	7	EMKTITGKTFSSR**	QMKTITGKTFSSR**	TCGA
O15160	346	POLR1C	161	E	K	TCGA-DK-A6AW	BLCA	167	Acetylation	2	7	7	NELYVNHKVYTRHMT	NKLYVNHKVYTRHMT	TCGA
O15164	1050	TRIM24	872	D	H	TCGA-XF-A9SI	BLCA	875	Acetylation	1	7	7	TFCRDLSKPEVEYDC	TFCRHLSKPEVEYDC	TCGA
O15173	223	PGRMC2	129	D	N	TCGA-XF-A9T0	BLCA	135	Acetylation	1	7	7	FDVTKGSKFYGPAGP	FNVTKGSKFYGPAGP	TCGA
O15173	223	PGRMC2	166	R	T	TCGA-G2-A2EO	BLCA	162	Acetylation	2	7	7	LATFCLDKDALRDEY	LATFCLDKDALTDEY	TCGA
O15226	690	NKRF	56	R	C	TCGA-ZF-AA5N	BLCA	50	Acetylation	1	7	7	PKKQAGSKFHARPRF	PKKQAGSKFHARPCF	TCGA
O15228	680	GNPAT	62	G	V	TCGA-FD-A3B6	BLCA	67	Acetylation	1	7	7	YKGITPCKPIDIKCS	YKVITPCKPIDIKCS	TCGA
O15355	546	PPM1G	133	D	V	TCGA-FD-A3SJ	BLCA	128	Acetylation	2	7	7	PTEDEDEKEKVADED	PTEDEDEKEKVAVED	TCGA
O15381	856	NVL	271	D	N	TCGA-DK-A1AC	BLCA	275	Acetylation	2	7	7	GGNDMTLKEVCKMLI	GGNNMTLKEVCKMLI	TCGA
O15417	2968	TNRC18	2296	L	V	TCGA-G2-A2ES	BLCA	2301	Acetylation	1	7	7	ALLVPSAKRRSRKTS	ALVVPSAKRRSRKTS	TCGA
O15498	198	YKT6	181	S	C	TCGA-G2-A2EO	BLCA	182	Acetylation	2	7	7	EVLGTQSKAFYKTAR	EVLGTQCKAFYKTAR	TCGA
O15498	198	YKT6	181	S	C	TCGA-G2-A2EO	BLCA	186	Acetylation	2	7	7	TQSKAFYKTARKQNS	TQCKAFYKTARKQNS	TCGA
O15511	151	ARPC5	2	S	L	TCGA-ZF-AA4V	BLCA	3	Acetylation	1	7	7	*****MSKNTVSSAR	*****MLKNTVSSAR	TCGA
O15511	151	ARPC5	90	D	H	TCGA-4Z-AA7M	BLCA	87	Acetylation	2	7	7	LKVLISFKANDIEKA	LKVLISFKANHIEKA	TCGA
O15511	151	ARPC5	90	D	H	TCGA-4Z-AA7M	BLCA	93	Acetylation	2	7	7	FKANDIEKAVQSLDK	FKANHIEKAVQSLDK	TCGA
O15516	846	CLOCK	27	E	K	TCGA-MV-A51V	BLCA	31	Acetylation	2	7	7	GLVEEDDKDKAKRVS	GLVKEDDKDKAKRVS	TCGA
O15541	343	RNF113A	105	S	L	TCGA-DK-A2I6	BLCA	107	Acetylation	1	7	7	YKSTRSAKPVGPEDM	YKSTRLAKPVGPEDM	TCGA
O43143	795	DHX15	15	S	C	TCGA-FD-A5BX	BLCA	17	Acetylation	1	7	7	GEDYPSGKKRAGTDG	GEDYPCGKKRAGTDG	TCGA
O43143	795	DHX15	451	I	N	TCGA-XF-A8HE	BLCA	445	Acetylation	1	7	7	DPGFAKQKVYNPRIR	DPGFAKQKVYNPRNR	TCGA
O43143	795	DHX15	615	M	I	TCGA-XF-A9T0	BLCA	614	Acetylation	2	7	7	KKAADEAKMRFAHID	KKAADEAKIRFAHID	TCGA
O43143	795	DHX15	788	Q	E	TCGA-FD-A43N	BLCA	786	Acetylation	2	7	7	QLDRIIAKLQSKEYS	QLDRIIAKLESKEYS	TCGA
O43147	1006	SGSM2	610	W	L	TCGA-K4-A54R	BLCA	611	Acetylation	2	7	7	QQVLAEWKACEVVVR	QQVLAELKACEVVVR	TCGA
O43148	476	RNMT	124	Q	K	TCGA-2F-A9KO	BLCA	126	Acetylation	2	7	7	TGDGTQNKRKIALED	TGDGTKNKRKIALED	TCGA
O43148	476	RNMT	124	Q	K	TCGA-2F-A9KO	BLCA	128	Acetylation	1	7	7	DGTQNKRKIALEDVP	DGTKNKRKIALEDVP	TCGA
O43169	146	CYB5B	81	S	F	TCGA-DK-AA71	BLCA	88	Acetylation	2	7	7	SDAREMLKQYYIGDI	FDAREMLKQYYIGDI	TCGA
O43172	522	PRPF4	161	E	Q	TCGA-LT-A5Z6	BLCA	159	Acetylation	2	7	7	DEKSKKSKEEYQQTW	DEKSKKSKEQYQQTW	TCGA
O43172	522	PRPF4	313	D	N	TCGA-BT-A2LB	BLCA	306	Acetylation	1	7	7	CAADGSVKLWSLDSD	CAADGSVKLWSLDSN	TCGA
O43172	522	PRPF4	439	R	L	TCGA-E5-A2PC	BLCA	432	Acetylation	1	7	7	GSGDNTCKVWDLRQR	GSGDNTCKVWDLRQL	TCGA
O43172	522	PRPF4	483	S	F	TCGA-ZF-A9RG	BLCA	486	Acetylation	1	7	7	HPGWSPLKTLAGHEG	HPGWFPLKTLAGHEG	TCGA
O43175	533	PHGDH	54	R	S	TCGA-KQ-A41N	BLCA	58	Acetylation	1	7	7	LIVRSATKVTADVIN	LIVSSATKVTADVIN	TCGA
O43175	533	PHGDH	7	R	L	TCGA-H4-A2HO	BLCA	8	Acetylation	1	7	7	MAFANLRKVLISDSL	MAFANLLKVLISDSL	TCGA
O43242	534	PSMD3	192	M	I	B9-Tumor:B9-Blood	BLCA	186	Acetylation	2	7	7	KRYKEAQKISDDLMQ	KRYKEAQKISDDLIQ	ICGC
O43242	534	PSMD3	219	E	Q	TCGA-E7-A7XN	BLCA	223	Acetylation	2	7	7	RVYEFLDKLDVVRSF	RVYQFLDKLDVVRSF	TCGA
O43242	534	PSMD3	75	I	M	TCGA-E7-A7PW	BLCA	76	Acetylation	2	7	7	TVTLEDIKEHVKQLE	TVTLEDMKEHVKQLE	TCGA
O43252	624	PAPSS1	189	D	N	TCGA-DK-A6AW	BLCA	183	Acetylation	1	7	7	KARAGEIKGFTGIDS	KARAGEIKGFTGINS	TCGA
O43257	154	ZNHIT1	68	K	N	TCGA-DK-A6AW	BLCA	66	Acetylation	2	7	7	DDDADTGKKKKKTRG	DDDADTGKKNKKTRG	TCGA
O43257	154	ZNHIT1	68	K	N	TCGA-DK-A6AW	BLCA	67	Acetylation	1	7	7	DDADTGKKKKKTRGD	DDADTGKKNKKTRGD	TCGA
O43290	800	SART1	296	D	H	TCGA-XF-A9SG	BLCA	302	Acetylation	2	7	7	VDKERAEKNVELRKK	VHKERAEKNVELRKK	TCGA
O43324	174	EEF1E1	137	E	D	TCGA-DK-A6AW	BLCA	136	Acetylation	2	7	7	VDLTVQEKEKYLNVS	VDLTVQEKDKYLNVS	TCGA
O43324	174	EEF1E1	137	E	D	TCGA-DK-A6AW	BLCA	138	Acetylation	2	7	7	LTVQEKEKYLNVSRW	LTVQEKDKYLNVSRW	TCGA
O43390	633	HNRNPR	230	E	K	TCGA-GV-A3JX	BLCA	224	Acetylation	2	7	7	EAAQEAVKLCDSYEI	EAAQEAVKLCDSYKI	TCGA
O43390	633	HNRNPR	230	E	K	TCGA-GV-A3JX	BLCA	235	Acetylation	1	7	7	SYEIRPGKHLGVCIS	SYKIRPGKHLGVCIS	TCGA
O43390	633	HNRNPR	380	H	N	TCGA-KQ-A41N	BLCA	374	Acetylation	1	7	7	LERVKKLKDYAFVHF	LERVKKLKDYAFVNF	TCGA
O43390	633	HNRNPR	394	M	V	TCGA-BT-A2LB	BLCA	389	Acetylation	2	7	7	EDRGAAVKAMDEMNG	EDRGAAVKAMDEVNG	TCGA
O43390	633	HNRNPR	394	M	V	TCGA-BT-A2LB	BLCA	397	Acetylation	2	7	7	AMDEMNGKEIEGEEI	AMDEVNGKEIEGEEI	TCGA
O43447	177	PPIH	155	E	Q	TCGA-E7-A7XN	BLCA	153	Acetylation	1	7	7	DGLLVMRKIENVPTG	DGLLVMRKIQNVPTG	TCGA
O43524	673	FOXO3	248	R	Q	TCGA-ZF-A9R7	BLCA	242	Acetylation	1	7	7	IINPDGGKSGKAPRR	IINPDGGKSGKAPQR	TCGA
O43660	514	PLRG1	3	E	Q	TCGA-XF-A8HD	BLCA	7	Acetylation	1	7	7	*MVEEVQKHSVHTLV	*MVQEVQKHSVHTLV	TCGA
O43660	514	PLRG1	9	S	C	TCGA-4Z-AA7W	BLCA	7	Acetylation	1	7	7	*MVEEVQKHSVHTLV	*MVEEVQKHCVHTLV	TCGA
O43670	478	ZNF207	21	D	N	TCGA-E7-A7XN	BLCA	24	Acetylation	2	7	7	NRDFDDEKILIQHQK	NRDFNDEKILIQHQK	TCGA
O43670	478	ZNF207	28	Q	R	TCGA-GV-A3JZ	BLCA	24	Acetylation	2	7	7	NRDFDDEKILIQHQK	NRDFDDEKILIRHQK	TCGA
O43670	478	ZNF207	28	Q	R	TCGA-GV-A3JZ	BLCA	31	Acetylation	2	7	7	KILIQHQKAKHFKCH	KILIRHQKAKHFKCH	TCGA
O43670	478	ZNF207	97	L	F	TCGA-2F-A9KT	BLCA	100	Acetylation	2	7	7	RRRLLEQKTQESQKK	RRRLFEQKTQESQKK	TCGA
O43681	348	ASNA1	59	V	A	TCGA-DK-A6AW	BLCA	63	Acetylation	1	7	7	SLAVQLSKGRESVLI	SLAAQLSKGRESVLI	TCGA
O43681	348	ASNA1	62	S	C	TCGA-E7-A4IJ	BLCA	63	Acetylation	1	7	7	SLAVQLSKGRESVLI	SLAVQLCKGRESVLI	TCGA
O43707	911	ACTN4	236	D	N	TCGA-GD-A3OQ	BLCA	233	Acetylation	1	7	7	NAFEVAEKYLDIPKM	NAFEVAEKYLNIPKM	TCGA
O43707	911	ACTN4	503	D	E	TCGA-BT-A20U	BLCA	497	Acetylation	1	7	7	NVNTRCQKICDQWDA	NVNTRCQKICDQWEA	TCGA
O43707	911	ACTN4	620	N	T	TCGA-BL-A13J	BLCA	622	Acetylation	1	7	7	TPQIINSKWEKVQQL	TPQIITSKWEKVQQL	TCGA
O43707	911	ACTN4	620	N	T	TCGA-BL-A13J	BLCA	625	Acetylation	2	7	7	IINSKWEKVQQLVPK	IITSKWEKVQQLVPK	TCGA
O43707	911	ACTN4	621	S	Y	TCGA-BT-A20T	BLCA	622	Acetylation	1	7	7	TPQIINSKWEKVQQL	TPQIINYKWEKVQQL	TCGA
O43707	911	ACTN4	621	S	Y	TCGA-BT-A20T	BLCA	625	Acetylation	2	7	7	IINSKWEKVQQLVPK	IINYKWEKVQQLVPK	TCGA
O43707	911	ACTN4	781	H	Y	TCGA-S5-A6DX	BLCA	779	Acetylation	1	7	7	ASFNHFDKDHGGALG	ASFNHFDKDYGGALG	TCGA
O43707	911	ACTN4	865	E	Q	TCGA-FD-A62O	BLCA	859	Acetylation	2	7	7	FKVLAGDKNFITAEE	FKVLAGDKNFITAQE	TCGA
O43709	281	WBSCR22	190	D	Y	TCGA-DK-A1AC	BLCA	196	Acetylation	1	7	7	VDYPNSAKAKKFYLC	VYYPNSAKAKKFYLC	TCGA
O43719	755	HTATSF1	294	E	Q	TCGA-DK-AA6W	BLCA	297	Acetylation	2	7	7	DLRVECSKFGQIRKL	DLRVQCSKFGQIRKL	TCGA
O43768	121	ENSA	110	L	V	TCGA-FD-A43P	BLCA	114	Acetylation	1	7	7	KSSLVTSKLAGGQVE	KSSVVTSKLAGGQVE	TCGA
O43795	1136	MYO1B	1110	F	C	TCGA-DK-A6AW	BLCA	1109	Acetylation	2	7	7	RQDKVCVKFIQGNQK	RQDKVCVKCIQGNQK	TCGA
O43795	1136	MYO1B	285	E	K	TCGA-GD-A6C6	BLCA	287	Acetylation	1	7	7	KLGNIEFKPESRVNG	KLGNIKFKPESRVNG	TCGA
O43837	385	IDH3B	373	I	M	TCGA-GV-A3JZ	BLCA	374	Acetylation	1	7	7	STTTDFIKSVIGHLQ	STTTDFMKSVIGHLQ	TCGA
O43837	385	IDH3B	94	E	K	TCGA-LT-A5Z6	BLCA	96	Acetylation	2	7	7	QNMASEEKLEQVLSS	QNMASKEKLEQVLSS	TCGA
O60216	631	RAD21	333	D	H	TCGA-K4-A3WS	BLCA	330	Acetylation	2	7	7	KLIVDSVKELDSKTI	KLIVDSVKELHSKTI	TCGA
O60216	631	RAD21	335	K	N	TCGA-GV-A40G	BLCA	330	Acetylation	2	7	7	KLIVDSVKELDSKTI	KLIVDSVKELDSNTI	TCGA
O60218	316	AKR1B10	94	E	D	TCGA-GV-A3JX	BLCA	95	Acetylation	2	7	7	LVRKAFEKTLKDLKL	LVRKAFDKTLKDLKL	TCGA
O60237	982	PPP1R12B	16	R	Q	TCGA-DK-A1AC	BLCA	10	Acetylation	2	7	7	ELEHLGGKRAESARM	ELEHLGGKRAESAQM	TCGA
O60264	1052	SMARCA5	967	E	Q	TCGA-DK-A1AB	BLCA	966	Acetylation	1	7	7	LHKLGFDKENVYDEL	LHKLGFDKQNVYDEL	TCGA
O60264	1052	SMARCA5	971	D	N	TCGA-GC-A6I1	BLCA	966	Acetylation	1	7	7	LHKLGFDKENVYDEL	LHKLGFDKENVYNEL	TCGA
O60281	2723	ZNF292	1121	T	I	TCGA-UY-A9PD	BLCA	1117	Acetylation	1	7	7	NSSQSIGKHMKTAHP	NSSQSIGKHMKIAHP	TCGA
O60281	2723	ZNF292	2698	E	Q	TCGA-GU-A766	BLCA	2695	Acetylation	1	7	7	MKPTVSLKKLEVHSN	MKPTVSLKKLQVHSN	TCGA
O60291	552	MGRN1	258	N	I	TCGA-G2-A3IE	BLCA	259	Acetylation	2	7	7	EIYGIENKNNQETKP	EIYGIEIKNNQETKP	TCGA
O60293	1989	ZFC3H1	323	G	A	TCGA-UY-A9PB	BLCA	325	Acetylation	1	7	7	KKVKDGAKPLSLKSD	KKVKDAAKPLSLKSD	TCGA
O60313	960	OPA1	234	E	K	TCGA-BT-A0YX	BLCA	228	Acetylation	2	7	7	ELLHTQLKYQRILER	ELLHTQLKYQRILKR	TCGA
O60313	960	OPA1	796	E	Q	TCGA-GV-A6ZA	BLCA	792	Acetylation	2	7	7	QCVHNETKNELEKML	QCVHNETKNELQKML	TCGA
O60318	1980	MCM3AP	643	E	Q	TCGA-K4-A3WS	BLCA	644	Acetylation	1	7	7	CLDMCPEKERYMRET	CLDMCPQKERYMRET	TCGA
O60318	1980	MCM3AP	650	E	K	TCGA-4Z-AA7M	BLCA	644	Acetylation	1	7	7	CLDMCPEKERYMRET	CLDMCPEKERYMRKT	TCGA
O60343	1298	TBC1D4	390	Q	E	TCGA-GU-A42Q	BLCA	383	Acetylation	1	7	7	VVLEKNFKDISSCSQ	VVLEKNFKDISSCSE	TCGA
O60522	2096	TDRD6	1494	S	T	TCGA-G2-A2EO	BLCA	1493	Acetylation	1	7	7	ELSTQVIKSASSKSV	ELSTQVIKTASSKSV	TCGA
O60547	372	GMDS	64	R	L	TCGA-KQ-A41N	BLCA	70	Acetylation	1	7	7	GRIEHLYKNPQAHIE	GLIEHLYKNPQAHIE	TCGA
O60547	372	GMDS	80	M	I	TCGA-ZF-AA5H	BLCA	81	Acetylation	1	7	7	AHIEGNMKLHYGDLT	AHIEGNIKLHYGDLT	TCGA
O60551	498	NMT2	461	K	N	TCGA-G2-AA3B	BLCA	466	Acetylation	2	7	7	ENKTFLEKLKFGIGD	ENNTFLEKLKFGIGD	TCGA
O60563	726	CCNT1	393	R	L	TCGA-FD-A3SJ	BLCA	386	Acetylation	1	7	7	SKSVPSAKVSLKEYR	SKSVPSAKVSLKEYL	TCGA
O60563	726	CCNT1	393	R	L	TCGA-FD-A3SJ	BLCA	390	Acetylation	1	7	7	PSAKVSLKEYRAKHA	PSAKVSLKEYLAKHA	TCGA
O60583	730	CCNT2	492	E	K	TCGA-K4-A54R	BLCA	493	Acetylation	2	7	7	IPIANTEKYMADKKE	IPIANTKKYMADKKE	TCGA
O60610	1272	DIAPH1	1098	Q	P	TCGA-XF-A9SX	BLCA	1103	Acetylation	2	7	7	DAQEQYNKLRMMHSN	DAPEQYNKLRMMHSN	TCGA
O60673	3130	REV3L	1587	R	I	TCGA-XF-AAML	BLCA	1582	Acetylation	1	7	7	RSVTSPRKPRTPRST	RSVTSPRKPRTPIST	TCGA
O60716	939	CTNND1	571	S	L	TCGA-ZF-AA4X	BLCA	574	Acetylation	1	7	7	GQKDSDSKLVENCVC	GQKDLDSKLVENCVC	TCGA
O60739	113	EIF1B	49	G	D	TCGA-UY-A78N	BLCA	56	Acetylation	2	7	7	GIADDYDKKKLVKAF	DIADDYDKKKLVKAF	TCGA
O60763	962	USO1	573	G	C	TCGA-GV-A3QG	BLCA	580	Acetylation	2	7	7	GKENFIEKLGFISKH	CKENFIEKLGFISKH	TCGA
O60763	962	USO1	579	E	D	TCGA-FJ-A3ZF	BLCA	580	Acetylation	2	7	7	GKENFIEKLGFISKH	GKENFIDKLGFISKH	TCGA
O60784	492	TOM1	109	P	T	TCGA-DK-A3IK	BLCA	106	Acetylation	1	7	7	LVRTILPKNNPPTIV	LVRTILPKNNTPTIV	TCGA
O60812	293	HNRNPCL1	175	L	F	TCGA-E7-A7XN	BLCA	174	Acetylation	1	7	7	RGSSKSGKLKGDDLQ	RGSSKSGKFKGDDLQ	TCGA
O60812	293	HNRNPCL1	175	L	F	TCGA-E7-A7XN	BLCA	176	Acetylation	1	7	7	SSKSGKLKGDDLQAI	SSKSGKFKGDDLQAI	TCGA
O60814	126	HIST1H2BK	13	K	R	TCGA-XF-AAMJ	BLCA	12	Acetylation	1	7	7	AKSAPAPKKGSKKAV	AKSAPAPKRGSKKAV	TCGA
O60814	126	HIST1H2BK	13	K	R	TCGA-XF-AAMJ	BLCA	13	Acetylation	1	7	7	KSAPAPKKGSKKAVT	KSAPAPKRGSKKAVT	TCGA
O60814	126	HIST1H2BK	13	K	R	TCGA-XF-AAMJ	BLCA	16	Acetylation	1	7	7	PAPKKGSKKAVTKAQ	PAPKRGSKKAVTKAQ	TCGA
O60814	126	HIST1H2BK	13	K	R	TCGA-XF-AAMJ	BLCA	17	Acetylation	1	7	7	APKKGSKKAVTKAQK	APKRGSKKAVTKAQK	TCGA
O60814	126	HIST1H2BK	13	K	R	TCGA-XF-AAMJ	BLCA	6	Acetylation	1	7	7	**MPEPAKSAPAPKK	**MPEPAKSAPAPKR	TCGA
O60814	126	HIST1H2BK	15	S	W	TCGA-2F-A9KO	BLCA	12	Acetylation	1	7	7	AKSAPAPKKGSKKAV	AKSAPAPKKGWKKAV	TCGA
O60814	126	HIST1H2BK	15	S	W	TCGA-2F-A9KO	BLCA	13	Acetylation	1	7	7	KSAPAPKKGSKKAVT	KSAPAPKKGWKKAVT	TCGA
O60814	126	HIST1H2BK	15	S	W	TCGA-2F-A9KO	BLCA	16	Acetylation	1	7	7	PAPKKGSKKAVTKAQ	PAPKKGWKKAVTKAQ	TCGA
O60814	126	HIST1H2BK	15	S	W	TCGA-2F-A9KO	BLCA	17	Acetylation	1	7	7	APKKGSKKAVTKAQK	APKKGWKKAVTKAQK	TCGA
O60814	126	HIST1H2BK	15	S	W	TCGA-2F-A9KO	BLCA	21	Acetylation	2	7	7	GSKKAVTKAQKKDGK	GWKKAVTKAQKKDGK	TCGA
O60832	514	DKC1	152	E	Q	TCGA-G2-A3VY	BLCA	151	Acetylation	2	7	7	KSQQSAGKEYVGIVR	KSQQSAGKQYVGIVR	TCGA
O60841	1220	EIF5B	691	E	D	TCGA-BT-A3PJ	BLCA	686	Acetylation	2	7	7	NEQTKMIKNFDRENV	NEQTKMIKNFDRDNV	TCGA
O60841	1220	EIF5B	786	E	K	TCGA-DK-A3IT	BLCA	784	Acetylation	2	7	7	KKQKKNTKDEFEERA	KKQKKNTKDKFEERA	TCGA
O60885	1362	BRD4	1113	E	K	TCGA-XF-A9T5	BLCA	1111	Acetylation	1	7	7	PQPLVVVKEEKIHSP	PQPLVVVKEKKIHSP	TCGA
O60885	1362	BRD4	1183	E	K	TCGA-DK-AA71	BLCA	1177	Acetylation	1	7	7	PPPGAPDKDKQKQEP	PPPGAPDKDKQKQKP	TCGA
O60885	1362	BRD4	346	K	N	TCGA-CF-A47X	BLCA	346	Acetylation	1	7	7	QQHPAPEKSSKVSEQ	QQHPAPENSSKVSEQ	TCGA
O60890	802	OPHN1	36	I	M	TCGA-K4-A6FZ	BLCA	37	Acetylation	2	7	7	ERTNKFIKDVIKDGN	ERTNKFMKDVIKDGN	TCGA
O60927	126	PPP1R11	38	E	D	TCGA-G2-AA3B	BLCA	31	Acetylation	2	7	7	ENRSLTIKLRKRKPE	ENRSLTIKLRKRKPD	TCGA
O75037	1624	KIF21B	675	Q	H	TCGA-G2-A2EO	BLCA	677	Acetylation	2	7	7	KLILLQNKIRDTQLE	KLILLHNKIRDTQLE	TCGA
O75083	606	WDR1	107	D	Y	TCGA-FJ-A3ZE	BLCA	104	Acetylation	2	7	7	EYQPFAGKIKDIAWT	EYQPFAGKIKYIAWT	TCGA
O75083	606	WDR1	487	E	K	TCGA-DK-A3WW	BLCA	480	Acetylation	2	7	7	SILGTTLKDEGKLLE	SILGTTLKDEGKLLK	TCGA
O75116	1388	ROCK2	1030	L	V	TCGA-GU-A767	BLCA	1037	Acetylation	2	7	7	LKTQAVNKLAEIMNR	VKTQAVNKLAEIMNR	TCGA
O75116	1388	ROCK2	1362	S	C	TCGA-DK-A6B1	BLCA	1368	Acetylation	1	7	7	SSPRTSMKIQQNQSI	SCPRTSMKIQQNQSI	TCGA
O75131	537	CPNE3	260	S	R	TCGA-KQ-A41O	BLCA	253	Acetylation	2	7	7	EFECINEKKRQKKKS	EFECINEKKRQKKKR	TCGA
O75131	537	CPNE3	260	S	R	TCGA-KQ-A41O	BLCA	262	Acetylation	1	7	7	RQKKKSYKNSGVISV	RQKKKRYKNSGVISV	TCGA
O75165	2243	DNAJC13	1325	F	L	TCGA-G2-A3IE	BLCA	1330	Acetylation	1	7	7	AYFRLAQKYHPDKNP	AYLRLAQKYHPDKNP	TCGA
O75165	2243	DNAJC13	447	Q	E	TCGA-XF-A9T8	BLCA	450	Acetylation	1	7	7	LAFTQLPKFRERLGV	LAFTELPKFRERLGV	TCGA
O75165	2243	DNAJC13	86	S	F	TCGA-DK-A1AF	BLCA	84	Acetylation	2	7	7	GKKSETLKFSTEHRT	GKKSETLKFFTEHRT	TCGA
O75175	753	CNOT3	109	G	V	TCGA-FD-A3SM	BLCA	113	Acetylation	2	7	7	EGLGLAQKVDPAQKE	EGLVLAQKVDPAQKE	TCGA
O75223	188	GGCT	115	Q	E	TCGA-XF-A8HB	BLCA	118	Acetylation	2	7	7	KVATQEGKEITCRSY	KVATEEGKEITCRSY	TCGA
O75351	444	VPS4B	431	L	F	TCGA-GV-A3QH	BLCA	432	Acetylation	2	7	7	VNEHDLLKLKKFTED	VNEHDLFKLKKFTED	TCGA
O75367	372	H2AFY	112	E	K	TCGA-XF-AAN5	BLCA	116	Acetylation	1	7	7	IHPELLAKKRGSKGK	IHPKLLAKKRGSKGK	TCGA
O75367	372	H2AFY	290	L	V	TCGA-DK-A1AD	BLCA	285	Acetylation	1	7	7	SPVWGADKCEELLEK	SPVWGADKCEELVEK	TCGA
O75367	372	H2AFY	290	L	V	TCGA-DK-A1AD	BLCA	292	Acetylation	2	7	7	KCEELLEKTVKNCLA	KCEELVEKTVKNCLA	TCGA
O75367	372	H2AFY	290	L	V	TCGA-DK-A1AD	BLCA	295	Acetylation	2	7	7	ELLEKTVKNCLALAD	ELVEKTVKNCLALAD	TCGA
O75369	2602	FLNB	37	I	V	TCGA-E7-A4XJ	BLCA	31	Acetylation	1	7	7	RWCNEHLKCVNKRIG	RWCNEHLKCVNKRVG	TCGA
O75369	2602	FLNB	408	D	Y	TCGA-XF-A9T5	BLCA	409	Acetylation	1	7	7	VELLVEDKGNQVYRC	VELLVEYKGNQVYRC	TCGA
O75369	2602	FLNB	491	M	I	TCGA-FD-A3SJ	BLCA	492	Acetylation	1	7	7	GELGVTMKGPKGLEE	GELGVTIKGPKGLEE	TCGA
O75376	2440	NCOR1	1310	D	H	TCGA-E7-A6MD	BLCA	1313	Acetylation	1	7	7	ESFEDGLKYPKQIKR	ESFEHGLKYPKQIKR	TCGA
O75439	489	PMPCB	477	F	S	TCGA-DK-A6AW	BLCA	472	Acetylation	1	7	7	IAAVGPIKQLPDFKQ	IAAVGPIKQLPDSKQ	TCGA
O75439	489	PMPCB	477	F	S	TCGA-DK-A6AW	BLCA	478	Acetylation	1	7	7	IKQLPDFKQIRSNMC	IKQLPDSKQIRSNMC	TCGA
O75446	220	SAP30	91	K	N	TCGA-UY-A9PB	BLCA	87	Acetylation	1	7	7	AGNASFSKRIQKSIS	AGNASFSKRIQNSIS	TCGA
O75452	317	RDH16	209	F	L	TCGA-KQ-A41O	BLCA	210	Acetylation	1	7	7	MIEPGYFKTAVTSKE	MIEPGYLKTAVTSKE	TCGA
O75475	530	PSIP1	125	E	K	TCGA-XF-AAML	BLCA	119	Acetylation	2	7	7	EKETSVSKEDTDHEE	EKETSVSKEDTDHKE	TCGA
O75475	530	PSIP1	20	H	Y	B103-Tumor:B103-Blood	BLCA	14	Acetylation	1	7	7	PGDLIFAKMKGYPHW	PGDLIFAKMKGYPYW	ICGC
O75475	530	PSIP1	395	E	Q	TCGA-FD-A6TC	BLCA	392	Acetylation	2	7	7	VTMQQAQKHTEMITT	VTMQQAQKHTQMITT	TCGA
O75475	530	PSIP1	395	E	Q	TCGA-FD-A6TC	BLCA	401	Acetylation	2	7	7	TEMITTLKKIRRFKV	TQMITTLKKIRRFKV	TCGA
O75475	530	PSIP1	402	K	N	TCGA-YC-A89H	BLCA	401	Acetylation	2	7	7	TEMITTLKKIRRFKV	TEMITTLKNIRRFKV	TCGA
O75496	209	GMNN	104	E	Q	TCGA-4Z-AA7R	BLCA	105	Acetylation	2	7	7	YWKEVAEKRRKALYE	YWKEVAQKRRKALYE	TCGA
O75521	394	ECI2	86	D	H	TCGA-G2-AA3D	BLCA	81	Acetylation	1	7	7	EGPCNMPKPGVFDLI	EGPCNMPKPGVFHLI	TCGA
O75521	394	ECI2	86	D	H	TCGA-G2-AA3D	BLCA	90	Acetylation	2	7	7	GVFDLINKAKWDAWN	GVFHLINKAKWDAWN	TCGA
O75521	394	ECI2	86	D	H	TCGA-G2-AA3D	BLCA	92	Acetylation	1	7	7	FDLINKAKWDAWNAL	FHLINKAKWDAWNAL	TCGA
O75525	346	KHDRBS3	70	F	L	TCGA-DK-A1AC	BLCA	65	Acetylation	1	7	7	QKVLIPVKQFPKFNF	QKVLIPVKQFPKLNF	TCGA
O75525	346	KHDRBS3	70	F	L	TCGA-DK-A1AC	BLCA	75	Acetylation	1	7	7	PKFNFVGKLLGPRGN	PKLNFVGKLLGPRGN	TCGA
O75526	392	RBMXL2	13	G	V	TCGA-DK-A2I1	BLCA	9	Acetylation	1	7	7	VEADRPGKLFIGGLN	VEADRPGKLFIVGLN	TCGA
O75531	89	BANF1	50	L	V	TCGA-GU-A763	BLCA	54	Acetylation	2	7	7	GQFLVLKKDEDLFRE	GQFVVLKKDEDLFRE	TCGA
O75533	1304	SF3B1	1029	E	K	TCGA-DK-A2I4	BLCA	1025	Acetylation	2	7	7	PRLTPILKNRHEKVQ	PRLTPILKNRHKKVQ	TCGA
O75533	1304	SF3B1	1029	E	K	TCGA-DK-A2I4	BLCA	1030	Acetylation	2	7	7	ILKNRHEKVQENCID	ILKNRHKKVQENCID	TCGA
O75533	1304	SF3B1	176	A	T	TCGA-GC-A3BM	BLCA	175	Acetylation	2	7	7	IRQQLAEKAKAGELK	IRQQLAEKTKAGELK	TCGA
O75533	1304	SF3B1	206	Q	E	TCGA-DK-AA6P	BLCA	213	Acetylation	1	7	7	QTPGATPKKLSSWDQ	ETPGATPKKLSSWDQ	TCGA
O75533	1304	SF3B1	255	D	N	TCGA-DK-A3X1	BLCA	252	Acetylation	1	7	7	PGATPGSKIWDPTPS	PGATPGSKIWNPTPS	TCGA
O75533	1304	SF3B1	693	G	D	TCGA-BL-A5ZZ	BLCA	700	Acetylation	1	7	7	GLVDEQQKVRTISAL	DLVDEQQKVRTISAL	TCGA
O75533	1304	SF3B1	699	Q	E	TCGA-UY-A78N	BLCA	700	Acetylation	1	7	7	GLVDEQQKVRTISAL	GLVDEQEKVRTISAL	TCGA
O75533	1304	SF3B1	860	E	K	TCGA-XF-AAN3	BLCA	858	Acetylation	2	7	7	SRIVDDLKDEAEQYR	SRIVDDLKDKAEQYR	TCGA
O75533	1304	SF3B1	862	E	K	TCGA-GD-A3OQ	BLCA	858	Acetylation	2	7	7	SRIVDDLKDEAEQYR	SRIVDDLKDEAKQYR	TCGA
O75534	798	CSDE1	357	R	K	TCGA-GC-A4ZW	BLCA	364	Acetylation	1	7	7	RDGFGFIKCVDRDVR	KDGFGFIKCVDRDVR	TCGA
O75534	798	CSDE1	751	D	N	TCGA-BL-A3JM	BLCA	758	Acetylation	1	7	7	DRLVNRLKNITLDDA	NRLVNRLKNITLDDA	TCGA
O75534	798	CSDE1	756	R	P	TCGA-XF-A9ST	BLCA	758	Acetylation	1	7	7	DRLVNRLKNITLDDA	DRLVNPLKNITLDDA	TCGA
O75586	246	MED6	198	G	V	TCGA-H4-A2HO	BLCA	200	Acetylation	1	7	7	VQLKPGEKPVPVDQT	VQLKPVEKPVPVDQT	TCGA
O75643	2136	SNRNP200	557	K	E	TCGA-E7-A8O8	BLCA	557	Acetylation	1	7	7	EMVGSFGKRLATYGI	EMVGSFGERLATYGI	TCGA
O75648	421	TRMU	97	P	A	TCGA-S5-A6DX	BLCA	103	Acetylation	1	7	7	NPDIVCNKHIKFSCF	NADIVCNKHIKFSCF	TCGA
O75663	272	TIPRL	206	D	Y	TCGA-MV-A51V	BLCA	207	Acetylation	2	7	7	RLYHEADKTYMLREY	RLYHEAYKTYMLREY	TCGA
O75683	361	SURF6	22	S	A	TCGA-4Z-AA84	BLCA	16	Acetylation	1	7	7	AYLQSLAKKICSHSA	AYLQSLAKKICSHAA	TCGA
O75691	2785	UTP20	2096	K	N	TCGA-K4-A5RJ	BLCA	2096	Acetylation	1	7	7	RLLHLSLKTSKIKSS	RLLHLSLNTSKIKSS	TCGA
O75691	2785	UTP20	2581	D	H	TCGA-G2-A3VY	BLCA	2574	Acetylation	2	7	7	LELYCEDKQSKIKED	LELYCEDKQSKIKEH	TCGA
O75691	2785	UTP20	2707	E	Q	TCGA-KQ-A41S	BLCA	2701	Acetylation	2	7	7	QEIIELLKKLVGLES	QEIIELLKKLVGLQS	TCGA
O75694	1391	NUP155	1388	E	Q	TCGA-XF-A9SG	BLCA	1386	Acetylation	1	7	7	NFKSLQAKLERLH**	NFKSLQAKLQRLH**	TCGA
O75794	336	CDC123	172	L	F	TCGA-KQ-A41N	BLCA	168	Acetylation	1	7	7	EYELVLRKWCELIPG	EYELVLRKWCEFIPG	TCGA
O75808	1086	CAPN15	288	E	K	TCGA-DK-A6AV	BLCA	293	Acetylation	2	7	7	LAELLSGKRLSVLEE	LAKLLSGKRLSVLEE	TCGA
O75818	363	RPP40	25	H	N	TCGA-KQ-A41N	BLCA	19	Acetylation	1	7	7	RHLLVCEKSNFGNHK	RHLLVCEKSNFGNNK	TCGA
O75821	320	EIF3G	83	R	S	TCGA-KQ-A41Q	BLCA	77	Acetylation	2	7	7	YKIDEDGKKFKIVRT	YKIDEDGKKFKIVST	TCGA
O75874	414	IDH1	376	L	V	TCGA-YC-A9TC	BLCA	381	Acetylation	1	7	7	KDLAACIKGLPNVQR	KDVAACIKGLPNVQR	TCGA
O75884	186	RBBP9	30	E	K	TCGA-DK-A3X1	BLCA	28	Acetylation	1	7	7	HGWYGWVKKELEKIP	HGWYGWVKKKLEKIP	TCGA
O75914	559	PAK3	128	K	N	TCGA-GV-A6ZA	BLCA	124	Acetylation	2	7	7	LQTSNITKLEQKKNP	LQTSNITKLEQNKNP	TCGA
O75914	559	PAK3	539	P	T	TCGA-BL-A13J	BLCA	535	Acetylation	1	7	7	LLQHPFLKLAKPLSS	LLQHPFLKLAKTLSS	TCGA
O75928	621	PIAS2	468	D	H	TCGA-XF-A9T8	BLCA	464	Acetylation	2	7	7	TVASEASKKKVDVID	TVASEASKKKVHVID	TCGA
O75947	161	ATP5H	155	H	Y	TCGA-SY-A9G5	BLCA	148	Acetylation	1	7	7	PETKLDKKKYPYWPH	PETKLDKKKYPYWPY	TCGA
O75947	161	ATP5H	155	H	Y	TCGA-SY-A9G5	BLCA	149	Acetylation	1	7	7	ETKLDKKKYPYWPHQ	ETKLDKKKYPYWPYQ	TCGA
O75969	853	AKAP3	313	I	N	B80-13-Tumor:B80-13-Blood	BLCA	319	Acetylation	2	7	7	TIATILLKKVLLKHA	TNATILLKKVLLKHA	ICGC
O76003	335	GLRX3	114	R	L	TCGA-UY-A78N	BLCA	110	Acetylation	2	7	7	AHAPELTKKVQRHAS	AHAPELTKKVQLHAS	TCGA
O76021	490	RSL1D1	320	D	H	TCGA-BT-A42F	BLCA	318	Acetylation	1	7	7	KTASVLSKDDVAPES	KTASVLSKDHVAPES	TCGA
O76021	490	RSL1D1	395	K	N	TCGA-G2-A3VY	BLCA	391	Acetylation	1	7	7	QKHATGKKSPAKSPN	QKHATGKKSPANSPN	TCGA
O76021	490	RSL1D1	395	K	N	TCGA-G2-A3VY	BLCA	395	Acetylation	1	7	7	TGKKSPAKSPNPSTP	TGKKSPANSPNPSTP	TCGA
O76031	633	CLPX	397	E	Q	TCGA-G2-AA3C	BLCA	398	Acetylation	1	7	7	TIVNVPEKNSRKLRG	TIVNVPQKNSRKLRG	TCGA
O76080	213	ZFAND5	179	R	P	TCGA-FD-A3SL	BLCA	183	Acetylation	1	7	7	GLHRYSDKHNCPYDY	GLHPYSDKHNCPYDY	TCGA
O76094	671	SRP72	196	M	I	TCGA-XF-A9T0	BLCA	201	Acetylation	2	7	7	QAMKILQKAEDLCRR	QAIKILQKAEDLCRR	TCGA
O76094	671	SRP72	391	K	E	TCGA-YC-A89H	BLCA	391	Acetylation	1	7	7	ISQGNISKACLILRS	ISQGNISEACLILRS	TCGA
O76094	671	SRP72	83	E	K	TCGA-DK-AA6L	BLCA	84	Acetylation	2	7	7	NNSLSFEKAYCEYRL	NNSLSFKKAYCEYRL	TCGA
O94759	1503	TRPM2	1110	K	N	TCGA-G2-A2EO	BLCA	1104	Acetylation	2	7	7	VVLKTPAKRHKQLKN	VVLKTPAKRHKQLNN	TCGA
O94760	285	DDAH1	254	D	Y	TCGA-FT-A61P	BLCA	247	Acetylation	2	7	7	EEYPESAKVYEKLKD	EEYPESAKVYEKLKY	TCGA
O94763	535	URI1	34	R	C	TCGA-YC-A9TC	BLCA	39	Acetylation	2	7	7	RLREEQEKVVTNCQE	RLCEEQEKVVTNCQE	TCGA
O94763	535	URI1	517	E	K	TCGA-DK-A2I4	BLCA	521	Acetylation	2	7	7	EASEETGKRVSKFKA	EASKETGKRVSKFKA	TCGA
O94776	668	MTA2	146	E	D	TCGA-MV-A51V	BLCA	152	Acetylation	1	7	7	GEIRVGCKYQAEIPD	GDIRVGCKYQAEIPD	TCGA
O94776	668	MTA2	328	D	H	TCGA-FJ-A3ZE	BLCA	332	Acetylation	1	7	7	AEADSKLKQVYIPTY	AEAHSKLKQVYIPTY	TCGA
O94776	668	MTA2	512	L	V	TCGA-XF-AAN4	BLCA	508	Acetylation	1	7	7	KAAKTPLKIHPLVRL	KAAKTPLKIHPVVRL	TCGA
O94826	608	TOMM70	227	L	F	TCGA-YC-A89H	BLCA	233	Acetylation	2	7	7	LLADKVLKLLGKEKA	LFADKVLKLLGKEKA	TCGA
O94826	608	TOMM70	496	D	H	TCGA-DK-AA6L	BLCA	501	Acetylation	2	7	7	KADEMYDKCIDLEPD	KAHEMYDKCIDLEPD	TCGA
O94842	621	TOX4	493	I	M	TCGA-E7-A541	BLCA	494	Acetylation	1	7	7	QPPPLQIKSVPLPTL	QPPPLQMKSVPLPTL	TCGA
O94906	941	PRPF6	574	K	N	TCGA-G2-A3VY	BLCA	573	Acetylation	1	7	7	ALQVFPSKKSVWLRA	ALQVFPSKNSVWLRA	TCGA
O94906	941	PRPF6	825	Q	H	TCGA-KQ-A41P	BLCA	829	Acetylation	1	7	7	ARPQRRTKSVDALKK	ARPHRRTKSVDALKK	TCGA
O94925	669	GLS	165	S	C	TCGA-ZF-AA56	BLCA	158	Acetylation	2	7	7	QEKIPVHKFITALKS	QEKIPVHKFITALKC	TCGA
O94925	669	GLS	165	S	C	TCGA-ZF-AA56	BLCA	164	Acetylation	1	7	7	HKFITALKSTGLRTS	HKFITALKCTGLRTS	TCGA
O94925	669	GLS	323	L	F	TCGA-ZF-A9RD	BLCA	320	Acetylation	1	7	7	PSGLRFNKLFLNEDD	PSGLRFNKLFFNEDD	TCGA
O95071	2799	UBR5	2065	D	N	TCGA-FD-A6TH	BLCA	2063	Acetylation	1	7	7	LLQPNARKEDLFGRP	LLQPNARKENLFGRP	TCGA
O95071	2799	UBR5	2313	E	Q	TCGA-XF-A9T8	BLCA	2320	Acetylation	1	7	7	ECIQNANKGTHTSLM	QCIQNANKGTHTSLM	TCGA
O95232	432	LUC7L3	63	D	H	TCGA-K4-A54R	BLCA	60	Acetylation	2	7	7	SDLGPCEKIHDENLR	SDLGPCEKIHHENLR	TCGA
O95232	432	LUC7L3	82	E	Q	TCGA-K4-A54R	BLCA	78	Acetylation	2	7	7	EKSSRFMKVGYERDF	EKSSRFMKVGYQRDF	TCGA
O95239	1232	KIF4A	586	K	N	TCGA-S5-A6DX	BLCA	593	Acetylation	2	7	7	KKDANQAKLSERRRK	NKDANQAKLSERRRK	TCGA
O95251	611	KAT7	430	D	N	TCGA-KQ-A41R	BLCA	432	Acetylation	2	7	7	AKLFLDHKTLYYDVE	AKLFLNHKTLYYDVE	TCGA
O95251	611	KAT7	438	V	M	TCGA-4Z-AA84	BLCA	432	Acetylation	2	7	7	AKLFLDHKTLYYDVE	AKLFLDHKTLYYDME	TCGA
O95251	611	KAT7	439	E	K	TCGA-DK-AA75	BLCA	432	Acetylation	2	7	7	AKLFLDHKTLYYDVE	AKLFLDHKTLYYDVK	TCGA
O95347	1197	SMC2	1002	M	I	TCGA-DK-A1AD	BLCA	1003	Acetylation	2	7	7	ERYNDLMKKKRIVEN	ERYNDLIKKKRIVEN	TCGA
O95347	1197	SMC2	1179	I	V	TCGA-DK-A6AW	BLCA	1178	Acetylation	2	7	7	FTQCQNGKISKEAKS	FTQCQNGKVSKEAKS	TCGA
O95347	1197	SMC2	250	A	T	TCGA-DK-A6AW	BLCA	254	Acetylation	2	7	7	VRSAEELKEMQDKVI	VRSTEELKEMQDKVI	TCGA
O95347	1197	SMC2	700	E	K	TCGA-GV-A3JX	BLCA	706	Acetylation	2	7	7	EEELAGLKNTAEKYR	EKELAGLKNTAEKYR	TCGA
O95359	2948	TACC2	2891	E	K	TCGA-UY-A78O	BLCA	2884	Acetylation	2	7	7	LKVHAEEKLDRANAE	LKVHAEEKLDRANAK	TCGA
O95365	584	ZBTB7A	386	I	N	TCGA-GC-A3YS	BLCA	389	Acetylation	2	7	7	QKCPICEKVIQGAGK	QKCPNCEKVIQGAGK	TCGA
O95373	1038	IPO7	1016	G	V	TCGA-ZF-AA51	BLCA	1013	Acetylation	1	7	7	HESKMIEKHGGYKFS	HESKMIEKHGVYKFS	TCGA
O95373	1038	IPO7	1016	G	V	TCGA-ZF-AA51	BLCA	1018	Acetylation	1	7	7	IEKHGGYKFSAPVVP	IEKHGVYKFSAPVVP	TCGA
O95391	586	SLU7	193	R	L	TCGA-KQ-A41N	BLCA	199	Acetylation	2	7	7	KRTLKAQKLQEELAS	KLTLKAQKLQEELAS	TCGA
O95391	586	SLU7	194	T	I	TCGA-E5-A4U1	BLCA	199	Acetylation	2	7	7	KRTLKAQKLQEELAS	KRILKAQKLQEELAS	TCGA
O95391	586	SLU7	305	D	H	TCGA-ZF-AA4X	BLCA	302	Acetylation	1	7	7	NPYANAGKNPDEVSY	NPYANAGKNPHEVSY	TCGA
O95425	2214	SVIL	67	L	I	TCGA-FD-A3B6	BLCA	74	Acetylation	1	7	7	LEKQTRSKYCTETSG	IEKQTRSKYCTETSG	TCGA
O95425	2214	SVIL	73	S	F	TCGA-XF-AAMG	BLCA	74	Acetylation	1	7	7	LEKQTRSKYCTETSG	LEKQTRFKYCTETSG	TCGA
O95425	2214	SVIL	795	Q	H	TCGA-MV-A51V	BLCA	800	Acetylation	2	7	7	KDQTNEGKELAEQGE	KDHTNEGKELAEQGE	TCGA
O95429	457	BAG4	449	L	M	TCGA-GU-AATP	BLCA	444	Acetylation	2	7	7	ARKEAVCKIQAILEK	ARKEAVCKIQAIMEK	TCGA
O95433	338	AHSA1	145	R	G	TCGA-XF-A9ST	BLCA	142	Acetylation	2	7	7	LMKEEGVKLLREAMG	LMKEEGVKLLGEAMG	TCGA
O95456	288	PSMG1	266	I	V	TCGA-XF-A9ST	BLCA	260	Acetylation	1	7	7	ILSTRSLKGLVKNIP	ILSTRSLKGLVKNVP	TCGA
O95456	288	PSMG1	266	I	V	TCGA-XF-A9ST	BLCA	264	Acetylation	1	7	7	RSLKGLVKNIPQSTE	RSLKGLVKNVPQSTE	TCGA
O95470	568	SGPL1	350	D	N	TCGA-SY-A9G0	BLCA	353	Acetylation	1	7	7	SISADTHKYGYAPKG	SISANTHKYGYAPKG	TCGA
O95696	1058	BRD1	954	R	L	TCGA-DK-AA75	BLCA	951	Acetylation	1	7	7	PALIIDPKMPRVPGH	PALIIDPKMPLVPGH	TCGA
O95714	4834	HERC2	655	Q	E	TCGA-E7-A7XN	BLCA	649	Acetylation	1	7	7	SDGCKTPKLIEKLQD	SDGCKTPKLIEKLED	TCGA
O95749	300	GGPS1	295	F	L	TCGA-KQ-A41N	BLCA	289	Acetylation	2	7	7	PELVALVKHLSKMFK	PELVALVKHLSKMLK	TCGA
O95749	300	GGPS1	295	F	L	TCGA-KQ-A41N	BLCA	293	Acetylation	2	7	7	ALVKHLSKMFKEENE	ALVKHLSKMLKEENE	TCGA
O95757	839	HSPA4L	740	C	R	TCGA-G2-A2ES	BLCA	736	Acetylation	2	7	7	LDPTEMEKVEKCISD	LDPTEMEKVEKRISD	TCGA
O95780	498	ZNF682	304	K	Q	TCGA-FD-A6TG	BLCA	304	Acetylation	1	7	7	HSHLTKHKTIHTGKK	HSHLTKHQTIHTGKK	TCGA
O95831	613	AIFM1	182	S	L	TCGA-E7-A6ME	BLCA	189	Acetylation	1	7	7	SDDPNVTKTLRFKQW	LDDPNVTKTLRFKQW	TCGA
O95983	291	MBD3	103	Q	H	TCGA-DK-A6B6	BLCA	109	Acetylation	1	7	7	RQTASIFKQPVTKIT	RHTASIFKQPVTKIT	TCGA
O95983	291	MBD3	116	T	S	TCGA-BL-A0C8	BLCA	109	Acetylation	1	7	7	RQTASIFKQPVTKIT	RQTASIFKQPVTKIS	TCGA
O95983	291	MBD3	93	P	H	TCGA-G2-A2EJ	BLCA	90	Acetylation	1	7	7	YDSSNQVKGKPDLNT	YDSSNQVKGKHDLNT	TCGA
O95985	862	TOP3B	105	E	K	TCGA-2F-A9KR	BLCA	100	Acetylation	2	7	7	NPKLNMVKFLQVEGR	NPKLNMVKFLQVKGR	TCGA
O95999	233	BCL10	72	L	F	TCGA-DK-AA77	BLCA	67	Acetylation	2	7	7	SSRKRAGKLLDYLQE	SSRKRAGKLLDYFQE	TCGA
O96019	429	ACTL6A	373	P	S	TCGA-DK-A2I2	BLCA	379	Acetylation	1	7	7	TPPSMRLKLIANNTT	TSPSMRLKLIANNTT	TCGA
O96019	429	ACTL6A	379	K	T	TCGA-DK-A6AW	BLCA	379	Acetylation	1	7	7	TPPSMRLKLIANNTT	TPPSMRLTLIANNTT	TCGA
O96028	1365	WHSC1	195	P	A	TCGA-FJ-A3Z7	BLCA	198	Acetylation	1	7	7	KISSPSDKKIPAKKE	KISSASDKKIPAKKE	TCGA
O96028	1365	WHSC1	525	K	R	TCGA-DK-A3IL	BLCA	524	Acetylation	1	7	7	DSGNVNGKKRNHTKR	DSGNVNGKRRNHTKR	TCGA
O96028	1365	WHSC1	719	V	M	TCGA-DK-A6AW	BLCA	721	Acetylation	1	7	7	IHSCFVCKESKTDVK	IHSCFMCKESKTDVK	TCGA
P00352	501	ALDH1A1	253	L	F	TCGA-KQ-A41N	BLCA	252	Acetylation	2	7	7	TGSTEVGKLIKEAAG	TGSTEVGKFIKEAAG	TCGA
P00387	301	CYB5R3	36	L	F	TCGA-GV-A3JZ	BLCA	42	Acetylation	1	7	7	TLESPDIKYPLRLID	TFESPDIKYPLRLID	TCGA
P00387	301	CYB5R3	44	P	L	TCGA-GD-A3OS	BLCA	42	Acetylation	1	7	7	TLESPDIKYPLRLID	TLESPDIKYLLRLID	TCGA
P00441	154	SOD1	116	R	L	TCGA-K4-AAQO	BLCA	123	Acetylation	1	7	7	RTLVVHEKADDLGKG	LTLVVHEKADDLGKG	TCGA
P00441	154	SOD1	4	K	R	TCGA-E7-A97P	BLCA	10	Acetylation	1	7	7	TKAVCVLKGDGPVQG	TRAVCVLKGDGPVQG	TCGA
P00441	154	SOD1	4	K	R	TCGA-E7-A97P	BLCA	4	Acetylation	1	7	7	****MATKAVCVLKG	****MATRAVCVLKG	TCGA
P00491	289	PNP	186	E	K	TCGA-XF-A9T8	BLCA	179	Acetylation	2	7	7	QRALSTWKQMGEQRE	QRALSTWKQMGEQRK	TCGA
P00533	1210	EGFR	711	E	K	TCGA-DK-AA6L	BLCA	708	Acetylation	2	7	7	QALLRILKETEFKKI	QALLRILKETKFKKI	TCGA
P00558	417	PGK1	177	V	E	TCGA-ZF-A9RN	BLCA	184	Acetylation	1	7	7	VGVNLPQKAGGFLMK	EGVNLPQKAGGFLMK	TCGA
P00813	363	ADA	340	K	N	TCGA-GV-A6ZA	BLCA	340	Acetylation	2	7	7	SFLPEDEKRELLDLL	SFLPEDENRELLDLL	TCGA
P00918	260	CA2	117	E	K	TCGA-S5-A6DX	BLCA	113	Acetylation	1	7	7	EHTVDKKKYAAELHL	EHTVDKKKYAAKLHL	TCGA
P01024	1663	C3	1361	F	L	TCGA-KQ-A41N	BLCA	1360	Acetylation	2	7	7	KDQLTCNKFDLKVTI	KDQLTCNKLDLKVTI	TCGA
P01024	1663	C3	1361	F	L	TCGA-KQ-A41N	BLCA	1364	Acetylation	1	7	7	TCNKFDLKVTIKPAP	TCNKLDLKVTIKPAP	TCGA
P01031	1676	C5	504	L	V	TCGA-DK-A6AW	BLCA	506	Acetylation	1	7	7	YNYLILSKGKIIHFG	YNYLIVSKGKIIHFG	TCGA
P01106	439	MYC	139	S	W	TCGA-FD-A6TA	BLCA	143	Acetylation	2	7	7	SGFSAAAKLVSEKLA	SGFWAAAKLVSEKLA	TCGA
P01601	117	IGKV1D-16	54	W	R	TCGA-FD-A3SJ	BLCA	61	Acetylation	1	7	7	WLAWYQQKPEKAPKS	RLAWYQQKPEKAPKS	TCGA
P02545	614	LMNA	115	E	K	TCGA-K4-A5RH	BLCA	108	Acetylation	2	7	7	RLQLELSKVREEFKE	RLQLELSKVREEFKK	TCGA
P02545	614	LMNA	115	E	K	TCGA-K4-A5RH	BLCA	114	Acetylation	2	7	7	SKVREEFKELKARNT	SKVREEFKKLKARNT	TCGA
P02545	614	LMNA	115	E	K	TCGA-K4-A5RH	BLCA	117	Acetylation	2	7	7	REEFKELKARNTKKE	REEFKKLKARNTKKE	TCGA
P02545	614	LMNA	136	D	N	TCGA-DK-A2I6	BLCA	135	Acetylation	2	7	7	IAAQARLKDLEALLN	IAAQARLKNLEALLN	TCGA
P02656	99	APOC3	41	K	N	TCGA-XF-A9T5	BLCA	44	Acetylation	1	7	7	KHATKTAKDALSSVQ	KHATNTAKDALSSVQ	TCGA
P02671	866	FGA	144	K	N	TCGA-GV-A6ZA	BLCA	148	Acetylation	2	7	7	LKRKVIEKVQHIQLL	LKRNVIEKVQHIQLL	TCGA
P02671	866	FGA	189	A	S	TCGA-GV-A3QF	BLCA	195	Acetylation	2	7	7	LAREVDLKDYEDQQK	LSREVDLKDYEDQQK	TCGA
P02671	866	FGA	216	R	K	TCGA-DK-A1A3	BLCA	210	Acetylation	1	7	7	QLEQVIAKDLLPSRD	QLEQVIAKDLLPSKD	TCGA
P02671	866	FGA	248	W	C	TCGA-BT-A20J	BLCA	243	Acetylation	1	7	7	NFKSQLQKVPPEWKA	NFKSQLQKVPPECKA	TCGA
P02679	453	FGG	190	S	N	TCGA-BT-A0S7	BLCA	196	Acetylation	2	7	7	QSGLYFIKPLKANQQ	QNGLYFIKPLKANQQ	TCGA
P02753	201	RBP4	28	R	Q	TCGA-XF-AAMF	BLCA	30	Acetylation	1	7	7	RVSSFRVKENFDKAR	RVSSFQVKENFDKAR	TCGA
P02753	201	RBP4	28	R	Q	TCGA-XF-AAMF	BLCA	35	Acetylation	2	7	7	RVKENFDKARFSGTW	QVKENFDKARFSGTW	TCGA
P02753	201	RBP4	31	E	K	TCGA-GU-AATO	BLCA	30	Acetylation	1	7	7	RVSSFRVKENFDKAR	RVSSFRVKKNFDKAR	TCGA
P02753	201	RBP4	31	E	K	TCGA-GU-AATO	BLCA	35	Acetylation	2	7	7	RVKENFDKARFSGTW	RVKKNFDKARFSGTW	TCGA
P02768	609	ALB	268	E	V	TCGA-FD-A3SN	BLCA	264	Acetylation	1	7	7	KLVTDLTKVHTECCH	KLVTDLTKVHTVCCH	TCGA
P02768	609	ALB	279	D	N	TCGA-DK-AA77	BLCA	286	Acetylation	2	7	7	DDRADLAKYICENQD	NDRADLAKYICENQD	TCGA
P02768	609	ALB	372	R	S	TCGA-E7-A7XN	BLCA	375	Acetylation	2	7	7	VLLLRLAKTYETTLE	VLLLSLAKTYETTLE	TCGA
P02768	609	ALB	442	V	M	TCGA-E7-A8O8	BLCA	437	Acetylation	1	7	7	ALLVRYTKKVPQVST	ALLVRYTKKVPQMST	TCGA
P02768	609	ALB	442	V	M	TCGA-E7-A8O8	BLCA	438	Acetylation	1	7	7	LLVRYTKKVPQVSTP	LLVRYTKKVPQMSTP	TCGA
P02768	609	ALB	80	D	Y	TCGA-E7-A85H	BLCA	75	Acetylation	2	7	7	NEVTEFAKTCVADES	NEVTEFAKTCVAYES	TCGA
P02786	760	TFRC	425	L	V	TCGA-GU-A42Q	BLCA	418	Acetylation	1	7	7	AWGPGAAKSGVGTAL	AWGPGAAKSGVGTAV	TCGA
P02792	175	FTL	104	E	D	TCGA-DK-A1AC	BLCA	98	Acetylation	2	7	7	GKTPDAMKAAMALEK	GKTPDAMKAAMALDK	TCGA
P03372	595	ESR1	292	W	R	TCGA-XF-A9SL	BLCA	299	Acetylation	1	7	7	WPSPLMIKRSKKNSL	RPSPLMIKRSKKNSL	TCGA
P04040	527	CAT	227	G	R	TCGA-XF-AAN7	BLCA	221	Acetylation	1	7	7	GYGSHTFKLVNANGE	GYGSHTFKLVNANRE	TCGA
P04040	527	CAT	463	I	T	TCGA-DK-A1A7	BLCA	468	Acetylation	2	7	7	ENIAGHLKDAQIFIQ	ENTAGHLKDAQIFIQ	TCGA
P04040	527	CAT	493	I	M	TCGA-BT-A20T	BLCA	499	Acetylation	2	7	7	HIQALLDKYNAEKPK	HMQALLDKYNAEKPK	TCGA
P04040	527	CAT	86	E	Q	TCGA-GV-A6ZA	BLCA	93	Acetylation	2	7	7	EVTHDITKYSKAKVF	QVTHDITKYSKAKVF	TCGA
P04075	364	ALDOA	110	D	N	TCGA-XF-AAN7	BLCA	108	Acetylation	1	7	7	KGGVVGIKVDKGVVP	KGGVVGIKVNKGVVP	TCGA
P04075	364	ALDOA	110	D	N	TCGA-XF-AAN7	BLCA	111	Acetylation	1	7	7	VVGIKVDKGVVPLAG	VVGIKVNKGVVPLAG	TCGA
P04075	364	ALDOA	194	D	N	TCGA-DK-A2I2	BLCA	200	Acetylation	1	7	7	PDGDHDLKRCQYVTE	PNGDHDLKRCQYVTE	TCGA
P04083	346	ANXA1	173	S	P	TCGA-HQ-A2OE	BLCA	166	Acetylation	2	7	7	ELKRDLAKDITSDTS	ELKRDLAKDITSDTP	TCGA
P04083	346	ANXA1	313	A	T	TCGA-DK-A6AW	BLCA	312	Acetylation	2	7	7	EIDMNDIKAFYQKMY	EIDMNDIKTFYQKMY	TCGA
P04083	346	ANXA1	32	P	A	TCGA-ZF-AA58	BLCA	29	Acetylation	1	7	7	VQTVKSSKGGPGSAV	VQTVKSSKGGAGSAV	TCGA
P04264	644	KRT1	243	D	G	TCGA-UY-A9PE	BLCA	246	Acetylation	2	7	7	RRRVDQLKSDQSRLD	RRRVGQLKSDQSRLD	TCGA
P04279	462	SEMG1	383	A	V	TCGA-ZF-AA5P	BLCA	380	Acetylation	2	7	7	SIYSQTEKLVAGKSQ	SIYSQTEKLVVGKSQ	TCGA
P04350	444	TUBB4A	254	A	G	TCGA-G2-A3VY	BLCA	252	Acetylation	1	7	7	QLNADLRKLAVNMVP	QLNADLRKLGVNMVP	TCGA
P04350	444	TUBB4A	294	F	L	TCGA-KQ-A41N	BLCA	297	Acetylation	2	7	7	TQQMFDAKNMMAACD	TQQMLDAKNMMAACD	TCGA
P04406	335	GAPDH	147	I	M	TCGA-GD-A6C6	BLCA	145	Acetylation	2	7	7	EKYDNSLKIISNASC	EKYDNSLKIMSNASC	TCGA
P04406	335	GAPDH	55	K	E	TCGA-DK-A6B5	BLCA	55	Acetylation	1	7	7	QYDSTHGKFHGTVKA	QYDSTHGEFHGTVKA	TCGA
P04406	335	GAPDH	55	K	E	TCGA-DK-A6B5	BLCA	61	Acetylation	1	7	7	GKFHGTVKAENGKLV	GEFHGTVKAENGKLV	TCGA
P04637	393	TP53	121	S	Y	TCGA-ZF-AA4W	BLCA	120	Acetylation	1	7	7	FLHSGTAKSVTCTYS	FLHSGTAKYVTCTYS	TCGA
P04637	393	TP53	287	E	Q	TCGA-E7-A7DU	BLCA	292	Acetylation	1	7	7	EEENLRKKGEPHHEL	EEQNLRKKGEPHHEL	TCGA
P04792	205	HSPB1	130	E	K	TCGA-G2-AA3D	BLCA	123	Acetylation	2	7	7	GVVEITGKHEERQDE	GVVEITGKHEERQDK	TCGA
P04843	607	RPN1	520	E	Q	TCGA-4Z-AA7W	BLCA	516	Acetylation	1	7	7	ISTLNSGKKSLETEH	ISTLNSGKKSLQTEH	TCGA
P04843	607	RPN1	520	E	Q	TCGA-4Z-AA7W	BLCA	524	Acetylation	2	7	7	KSLETEHKALTSEIA	KSLQTEHKALTSEIA	TCGA
P04899	355	GNAI2	57	H	D	TCGA-E7-A677	BLCA	54	Acetylation	2	7	7	STIVKQMKIIHEDGY	STIVKQMKIIDEDGY	TCGA
P04908	130	HIST1H2AB	122	E	D	TCGA-DK-A3WW	BLCA	119	Acetylation	1	7	7	IQAVLLPKKTESHHK	IQAVLLPKKTDSHHK	TCGA
P04908	130	HIST1H2AB	122	E	D	TCGA-DK-A3WW	BLCA	126	Acetylation	1	7	7	KKTESHHKAKGK***	KKTDSHHKAKGK***	TCGA
P04908	130	HIST1H2AB	122	E	D	TCGA-DK-A3WW	BLCA	128	Acetylation	1	7	7	TESHHKAKGK*****	TDSHHKAKGK*****	TCGA
P04908	130	HIST1H2AB	92	E	K	TCGA-ZF-A9R7	BLCA	96	Acetylation	2	7	7	RNDEELNKLLGRVTI	RNDKELNKLLGRVTI	TCGA
P05023	1023	ATP1A1	52	H	N	TCGA-XF-AAMX	BLCA	45	Acetylation	1	7	7	EVSMDDHKLSLDELH	EVSMDDHKLSLDELN	TCGA
P05023	1023	ATP1A1	52	H	N	TCGA-XF-AAMX	BLCA	54	Acetylation	1	7	7	SLDELHRKYGTDLSR	SLDELNRKYGTDLSR	TCGA
P05023	1023	ATP1A1	844	L	R	TCGA-DK-A6AW	BLCA	843	Acetylation	2	7	7	PRNPKTDKLVNERLI	PRNPKTDKRVNERLI	TCGA
P05060	677	CHGB	593	P	T	TCGA-ZF-AA58	BLCA	598	Acetylation	2	7	7	RVPKLDLKRQYDRVA	RVTKLDLKRQYDRVA	TCGA
P05062	364	ALDOB	141	D	Y	TCGA-K4-A3WS	BLCA	147	Acetylation	2	7	7	KDGVDFGKWRAVLRI	KYGVDFGKWRAVLRI	TCGA
P05114	100	HMGN1	10	E	K	TCGA-YC-A89H	BLCA	14	Acetylation	1	7	7	SSAEGAAKEEPKRRS	SSAKGAAKEEPKRRS	TCGA
P05114	100	HMGN1	10	E	K	TCGA-YC-A89H	BLCA	3	Acetylation	1	7	7	*****MPKRKVSSAE	*****MPKRKVSSAK	TCGA
P05114	100	HMGN1	93	G	E	TCGA-GC-A3RC	BLCA	95	Acetylation	1	7	7	ASDEAGEKEAKSD**	ASDEAEEKEAKSD**	TCGA
P05198	315	EIF2S1	139	D	N	TCGA-DK-AA6R	BLCA	141	Acetylation	1	7	7	TAWVFDDKYKRPGYG	TAWVFNDKYKRPGYG	TCGA
P05198	315	EIF2S1	139	D	N	TCGA-DK-AA6R	BLCA	143	Acetylation	1	7	7	WVFDDKYKRPGYGAY	WVFNDKYKRPGYGAY	TCGA
P05412	331	JUN	264	I	M	TCGA-K4-A83P	BLCA	268	Acetylation	2	7	7	RNRIAASKCRKRKLE	RNRMAASKCRKRKLE	TCGA
P05412	331	JUN	264	I	M	TCGA-K4-A83P	BLCA	271	Acetylation	1	7	7	IAASKCRKRKLERIA	MAASKCRKRKLERIA	TCGA
P05455	408	SSB	206	R	T	TCGA-SY-A9G5	BLCA	204	Acetylation	2	7	7	KQNKVEAKLRAKQEQ	KQNKVEAKLTAKQEQ	TCGA
P05455	408	SSB	212	E	K	TCGA-KQ-A41R	BLCA	216	Acetylation	2	7	7	QEQEAKQKLEEDAEM	QEQKAKQKLEEDAEM	TCGA
P05455	408	SSB	235	K	T	TCGA-BL-A13I	BLCA	229	Acetylation	2	7	7	EMKSLEEKIGCLLKF	EMKSLEEKIGCLLTF	TCGA
P05549	437	TFAP2A	191	S	F	TCGA-FD-A3SS	BLCA	197	Acetylation	1	7	7	VSAIPINKDNLFGGV	VFAIPINKDNLFGGV	TCGA
P05549	437	TFAP2A	224	T	N	TCGA-XF-A9T6	BLCA	226	Acetylation	1	7	7	SLLSSTSKYKVTVAE	SLLSSNSKYKVTVAE	TCGA
P05549	437	TFAP2A	434	K	N	TCGA-2F-A9KO	BLCA	427	Acetylation	2	7	7	SHTDNNAKSSDKEEK	SHTDNNAKSSDKEEN	TCGA
P05549	437	TFAP2A	434	K	N	TCGA-2F-A9KO	BLCA	431	Acetylation	1	7	7	NNAKSSDKEEKHRK*	NNAKSSDKEENHRK*	TCGA
P05783	430	KRT18	161	A	S	TCGA-YC-A89H	BLCA	167	Acetylation	2	7	7	AADDFRVKYETELAM	ASDDFRVKYETELAM	TCGA
P05783	430	KRT18	246	A	D	TCGA-GV-A3JZ	BLCA	247	Acetylation	2	7	7	PKSQDLAKIMADIRA	PKSQDLDKIMADIRA	TCGA
P05787	483	KRT8	196	I	M	TCGA-UY-A78L	BLCA	197	Acetylation	2	7	7	ENEFVLIKKDVDEAY	ENEFVLMKKDVDEAY	TCGA
P06239	509	LCK	184	R	C	TCGA-DK-AA6W	BLCA	179	Acetylation	2	7	7	QNQGEVVKHYKIRNL	QNQGEVVKHYKICNL	TCGA
P06239	509	LCK	277	Q	K	TCGA-CF-A1HR	BLCA	273	Acetylation	1	7	7	GHTKVAVKSLKQGSM	GHTKVAVKSLKKGSM	TCGA
P06400	928	RB1	893	G	A	TCGA-XF-A9T8	BLCA	896	Acetylation	1	7	7	KHLPGESKFQQKLAE	KHLPAESKFQQKLAE	TCGA
P06400	928	RB1	893	G	A	TCGA-XF-A9T8	BLCA	900	Acetylation	1	7	7	GESKFQQKLAEMTST	AESKFQQKLAEMTST	TCGA
P06576	529	ATP5B	195	P	S	TCGA-ZF-A9RC	BLCA	198	Acetylation	1	7	7	DLLAPYAKGGKIGLF	DLLASYAKGGKIGLF	TCGA
P06576	529	ATP5B	195	P	S	TCGA-ZF-A9RC	BLCA	201	Acetylation	1	7	7	APYAKGGKIGLFGGA	ASYAKGGKIGLFGGA	TCGA
P06733	434	ENO1	66	V	I	TCGA-GU-A767	BLCA	60	Acetylation	1	7	7	DKTRYMGKGVSKAVE	DKTRYMGKGVSKAIE	TCGA
P06733	434	ENO1	66	V	I	TCGA-GU-A767	BLCA	64	Acetylation	1	7	7	YMGKGVSKAVEHINK	YMGKGVSKAIEHINK	TCGA
P06733	434	ENO1	66	V	I	TCGA-GU-A767	BLCA	71	Acetylation	1	7	7	KAVEHINKTIAPALV	KAIEHINKTIAPALV	TCGA
P06737	847	PYGL	27	E	D	TCGA-DK-A2I4	BLCA	29	Acetylation	1	7	7	VENVAELKKSFNRHL	VENVADLKKSFNRHL	TCGA
P06744	558	GPI	458	D	V	TCGA-K4-A6FZ	BLCA	454	Acetylation	1	7	7	KELQAAGKSPEDLER	KELQAAGKSPEVLER	TCGA
P06748	294	NPM1	209	Q	K	TCGA-H4-A2HQ	BLCA	202	Acetylation	1	7	7	SIRDTPAKNAQKSNQ	SIRDTPAKNAQKSNK	TCGA
P06748	294	NPM1	209	Q	K	TCGA-H4-A2HQ	BLCA	212	Acetylation	1	7	7	QKSNQNGKDSKPSST	QKSNKNGKDSKPSST	TCGA
P06748	294	NPM1	209	Q	K	TCGA-H4-A2HQ	BLCA	215	Acetylation	1	7	7	NQNGKDSKPSSTPRS	NKNGKDSKPSSTPRS	TCGA
P06899	126	HIST1H2BJ	36	E	K	TCGA-ZF-AA52	BLCA	35	Acetylation	1	7	7	KKRKRSRKESYSIYV	KKRKRSRKKSYSIYV	TCGA
P07099	455	EPHX1	137	A	V	TCGA-XF-A9SK	BLCA	131	Acetylation	1	7	7	DIHFIHVKPPQLPAG	DIHFIHVKPPQLPVG	TCGA
P07108	87	DBI	11	E	K	TCGA-DK-A2I4	BLCA	17	Acetylation	1	7	7	AEEVRHLKTKPSDEE	AKEVRHLKTKPSDEE	TCGA
P07108	87	DBI	11	E	K	TCGA-DK-A2I4	BLCA	8	Acetylation	2	7	7	MSQAEFEKAAEEVRH	MSQAEFEKAAKEVRH	TCGA
P07108	87	DBI	57	D	N	TCGA-DK-A3IN	BLCA	53	Acetylation	2	7	7	GMLDFTGKAKWDAWN	GMLDFTGKAKWNAWN	TCGA
P07108	87	DBI	57	D	N	TCGA-DK-A3IN	BLCA	55	Acetylation	1	7	7	LDFTGKAKWDAWNEL	LDFTGKAKWNAWNEL	TCGA
P07195	334	LDHB	112	Q	H	TCGA-BT-A20W	BLCA	119	Acetylation	1	7	7	QRNVNVFKFIIPQIV	HRNVNVFKFIIPQIV	TCGA
P07195	334	LDHB	316	Q	K	TCGA-KQ-A41N	BLCA	310	Acetylation	2	7	7	SVINQKLKDDEVAQL	SVINQKLKDDEVAKL	TCGA
P07195	334	LDHB	316	Q	K	TCGA-KQ-A41N	BLCA	318	Acetylation	1	7	7	DDEVAQLKKSADTLW	DDEVAKLKKSADTLW	TCGA
P07195	334	LDHB	316	Q	K	TCGA-KQ-A41N	BLCA	319	Acetylation	1	7	7	DEVAQLKKSADTLWD	DEVAKLKKSADTLWD	TCGA
P07195	334	LDHB	333	D	H	TCGA-HQ-A5NE	BLCA	329	Acetylation	1	7	7	DTLWDIQKDLKDL**	DTLWDIQKDLKHL**	TCGA
P07195	334	LDHB	51	L	V	TCGA-CF-A8HY	BLCA	58	Acetylation	2	7	7	LVDVLEDKLKGEMMD	VVDVLEDKLKGEMMD	TCGA
P07237	508	P4HB	217	E	K	TCGA-KQ-A41O	BLCA	222	Acetylation	2	7	7	NFEGEVTKENLLDFI	NFKGEVTKENLLDFI	TCGA
P07237	508	P4HB	431	E	Q	TCGA-GC-A3WC	BLCA	424	Acetylation	2	7	7	HENIVIAKMDSTANE	HENIVIAKMDSTANQ	TCGA
P07237	508	P4HB	431	E	Q	TCGA-GC-A3WC	BLCA	436	Acetylation	1	7	7	ANEVEAVKVHSFPTL	ANQVEAVKVHSFPTL	TCGA
P07305	194	H1F0	5	S	F	TCGA-KQ-A41R	BLCA	12	Acetylation	1	7	7	STSAPAAKPKRAKAS	FTSAPAAKPKRAKAS	TCGA
P07305	194	H1F0	66	S	L	TCGA-KQ-A41N	BLCA	59	Acetylation	2	7	7	KYIKSHYKVGENADS	KYIKSHYKVGENADL	TCGA
P07355	339	ANXA2	304	R	S	TCGA-CF-A3MH	BLCA	302	Acetylation	2	7	7	RSEVDMLKIRSEFKR	RSEVDMLKISSEFKR	TCGA
P07355	339	ANXA2	304	R	S	TCGA-CF-A3MH	BLCA	310	Acetylation	1	7	7	IRSEFKRKYGKSLYY	ISSEFKRKYGKSLYY	TCGA
P07355	339	ANXA2	46	I	M	TCGA-KQ-A41N	BLCA	47	Acetylation	1	7	7	LNIETAIKTKGVDEV	LNIETAMKTKGVDEV	TCGA
P07355	339	ANXA2	46	I	M	TCGA-KQ-A41N	BLCA	49	Acetylation	1	7	7	IETAIKTKGVDEVTI	IETAMKTKGVDEVTI	TCGA
P07437	444	TUBB	26	D	N	TCGA-K4-AAQO	BLCA	19	Acetylation	1	7	7	CGNQIGAKFWEVISD	CGNQIGAKFWEVISN	TCGA
P07737	140	PFN1	117	E	Q	TCGA-K4-A3WU	BLCA	116	Acetylation	1	7	7	TLVLLMGKEGVHGGL	TLVLLMGKQGVHGGL	TCGA
P07737	140	PFN1	91	K	N	TCGA-E7-A5KF	BLCA	91	Acetylation	1	7	7	FSMDLRTKSTGGAPT	FSMDLRTNSTGGAPT	TCGA
P07737	140	PFN1	96	A	T	TCGA-GC-A3RC	BLCA	91	Acetylation	1	7	7	FSMDLRTKSTGGAPT	FSMDLRTKSTGGTPT	TCGA
P07814	1512	EPRS	358	R	H	TCGA-BT-A20W	BLCA	360	Acetylation	1	7	7	DPTLYRCKIQPHPRT	DPTLYHCKIQPHPRT	TCGA
P07814	1512	EPRS	739	S	F	TCGA-HQ-A5NE	BLCA	733	Acetylation	1	7	7	NETSAPFKERPTPSL	NETSAPFKERPTPFL	TCGA
P07864	332	LDHC	10	E	D	TCGA-DK-A6AW	BLCA	11	Acetylation	2	7	7	VKEQLIEKLIEDDEN	VKEQLIDKLIEDDEN	TCGA
P07900	732	HSP90AA1	205	E	D	TCGA-ZF-AA4W	BLCA	208	Acetylation	2	7	7	RRIKEIVKKHSQFIG	RRIKDIVKKHSQFIG	TCGA
P07900	732	HSP90AA1	205	E	D	TCGA-ZF-AA4W	BLCA	209	Acetylation	1	7	7	RIKEIVKKHSQFIGY	RIKDIVKKHSQFIGY	TCGA
P07900	732	HSP90AA1	215	G	A	TCGA-BT-A3PJ	BLCA	208	Acetylation	2	7	7	RRIKEIVKKHSQFIG	RRIKEIVKKHSQFIA	TCGA
P07900	732	HSP90AA1	215	G	A	TCGA-BT-A3PJ	BLCA	209	Acetylation	1	7	7	RIKEIVKKHSQFIGY	RIKEIVKKHSQFIAY	TCGA
P07900	732	HSP90AA1	367	R	T	TCGA-ZF-AA4W	BLCA	362	Acetylation	2	7	7	RKKKNNIKLYVRRVF	RKKKNNIKLYVRTVF	TCGA
P07900	732	HSP90AA1	517	E	K	TCGA-ZF-AA4W	BLCA	513	Acetylation	1	7	7	AFVERLRKHGLEVIY	AFVERLRKHGLKVIY	TCGA
P07900	732	HSP90AA1	558	K	R	TCGA-GV-A3JV	BLCA	558	Acetylation	2	7	7	LPEDEEEKKKQEEKK	LPEDEEERKKQEEKK	TCGA
P07900	732	HSP90AA1	558	K	R	TCGA-GV-A3JV	BLCA	559	Acetylation	2	7	7	PEDEEEKKKQEEKKT	PEDEEERKKQEEKKT	TCGA
P07900	732	HSP90AA1	558	K	R	TCGA-GV-A3JV	BLCA	565	Acetylation	2	7	7	KKKQEEKKTKFENLC	RKKQEEKKTKFENLC	TCGA
P07900	732	HSP90AA1	584	E	K	TCGA-GC-A3YS	BLCA	581	Acetylation	2	7	7	IMKDILEKKVEKVVV	IMKDILEKKVKKVVV	TCGA
P07900	732	HSP90AA1	584	E	K	TCGA-GC-A3YS	BLCA	582	Acetylation	2	7	7	MKDILEKKVEKVVVS	MKDILEKKVKKVVVS	TCGA
P07900	732	HSP90AA1	584	E	K	TCGA-GC-A3YS	BLCA	585	Acetylation	2	7	7	ILEKKVEKVVVSNRL	ILEKKVKKVVVSNRL	TCGA
P07900	732	HSP90AA1	66	D	Y	TCGA-XF-A8HB	BLCA	69	Acetylation	1	7	7	ESLTDPSKLDSGKEL	ESLTYPSKLDSGKEL	TCGA
P07910	306	HNRNPC	156	S	L	TCGA-DK-AA71	BLCA	157	Acetylation	1	7	7	ARAVVPSKRQRVSGN	ARAVVPLKRQRVSGN	TCGA
P07951	284	TPM2	207	L	M	TCGA-DK-A2I1	BLCA	213	Acetylation	2	7	7	SLEAQADKYSTKEDK	SMEAQADKYSTKEDK	TCGA
P07954	510	FH	98	I	M	TCGA-FD-A62P	BLCA	94	Acetylation	1	7	7	RMPTPVIKAFGILKR	RMPTPVIKAFGMLKR	TCGA
P08123	1366	COL1A2	195	P	H	TCGA-H4-A2HQ	BLCA	198	Acetylation	1	7	7	QPGAPGVKGEPGAPG	QPGAHGVKGEPGAPG	TCGA
P08133	673	ANXA6	227	E	K	TCGA-DK-A3WW	BLCA	220	Acetylation	1	7	7	LVFDEYLKTTGKPIE	LVFDEYLKTTGKPIK	TCGA
P08133	673	ANXA6	227	E	K	TCGA-DK-A3WW	BLCA	224	Acetylation	1	7	7	EYLKTTGKPIEASIR	EYLKTTGKPIKASIR	TCGA
P08133	673	ANXA6	2	A	S	TCGA-E7-A85H	BLCA	3	Acetylation	1	7	7	*****MAKPAQGAKY	*****MSKPAQGAKY	TCGA
P08133	673	ANXA6	2	A	S	TCGA-E7-A85H	BLCA	9	Acetylation	1	7	7	AKPAQGAKYRGSIHD	SKPAQGAKYRGSIHD	TCGA
P08133	673	ANXA6	2	A	V	TCGA-E7-A85H	BLCA	3	Acetylation	1	7	7	*****MAKPAQGAKY	*****MVKPAQGAKY	TCGA
P08133	673	ANXA6	2	A	V	TCGA-E7-A85H	BLCA	9	Acetylation	1	7	7	AKPAQGAKYRGSIHD	VKPAQGAKYRGSIHD	TCGA
P08133	673	ANXA6	643	E	K	TCGA-GC-A3RC	BLCA	644	Acetylation	2	7	7	IRREFIEKYDKSLHQ	IRREFIKKYDKSLHQ	TCGA
P08133	673	ANXA6	643	E	K	TCGA-GC-A3RC	BLCA	647	Acetylation	2	7	7	EFIEKYDKSLHQAIE	EFIKKYDKSLHQAIE	TCGA
P08195	630	SLC3A2	247	R	L	TCGA-GU-A763	BLCA	245	Acetylation	1	7	7	AGNLAGLKGRLDYLS	AGNLAGLKGLLDYLS	TCGA
P08237	780	PFKM	612	L	V	TCGA-DK-A6B2	BLCA	615	Acetylation	2	7	7	NVEHLVQKMKTTVKR	NVEHVVQKMKTTVKR	TCGA
P08238	724	HSP90AB1	529	D	N	TCGA-DK-A6B6	BLCA	526	Acetylation	2	7	7	EYCVQQLKEFDGKSL	EYCVQQLKEFNGKSL	TCGA
P08238	724	HSP90AB1	529	D	N	TCGA-DK-A6B6	BLCA	531	Acetylation	2	7	7	QLKEFDGKSLVSVTK	QLKEFNGKSLVSVTK	TCGA
P08238	724	HSP90AB1	535	S	L	TCGA-G2-AA3D	BLCA	531	Acetylation	2	7	7	QLKEFDGKSLVSVTK	QLKEFDGKSLVLVTK	TCGA
P08238	724	HSP90AB1	535	S	L	TCGA-G2-AA3D	BLCA	538	Acetylation	1	7	7	KSLVSVTKEGLELPE	KSLVLVTKEGLELPE	TCGA
P08263	222	GSTA1	142	S	R	TCGA-4Z-AA7W	BLCA	138	Acetylation	2	7	7	RYFPAFEKVLKSHGQ	RYFPAFEKVLKRHGQ	TCGA
P08567	350	PLEK	111	R	S	TCGA-CF-A47X	BLCA	108	Acetylation	1	7	7	KCIEGGQKFARKSTR	KCIEGGQKFASKSTR	TCGA
P08574	325	CYC1	310	K	R	TCGA-GC-A3RC	BLCA	310	Acetylation	1	7	7	VYTIKRHKWSVLKSR	VYTIKRHRWSVLKSR	TCGA
P08574	325	CYC1	310	K	R	TCGA-GC-A3RC	BLCA	315	Acetylation	1	7	7	RHKWSVLKSRKLAYR	RHRWSVLKSRKLAYR	TCGA
P08621	437	SNRNP70	155	R	P	TCGA-GC-A4ZW	BLCA	162	Acetylation	2	7	7	RDMHSAYKHADGKKI	PDMHSAYKHADGKKI	TCGA
P08670	466	VIM	278	S	R	TCGA-4Z-AA80	BLCA	282	Acetylation	2	7	7	QYESVAAKNLQEAEE	QYERVAAKNLQEAEE	TCGA
P08684	503	CYP3A4	122	E	K	TCGA-DK-AA6L	BLCA	127	Acetylation	2	7	7	IAEDEEWKRLRSLLS	IAKDEEWKRLRSLLS	TCGA
P08684	503	CYP3A4	417	E	Q	TCGA-BT-A2LB	BLCA	413	Acetylation	1	7	7	KYWTEPEKFLPERFS	KYWTEPEKFLPQRFS	TCGA
P08708	135	RPS17	39	A	G	TCGA-BT-A20J	BLCA	32	Acetylation	1	7	7	GNDFHTNKRVCEEIA	GNDFHTNKRVCEEIG	TCGA
P08708	135	RPS17	39	A	G	TCGA-BT-A20J	BLCA	44	Acetylation	2	7	7	EIAIIPSKKLRNKIA	EIGIIPSKKLRNKIA	TCGA
P08708	135	RPS17	60	R	L	TCGA-KQ-A41S	BLCA	59	Acetylation	1	7	7	GYVTHLMKRIQRGPV	GYVTHLMKLIQRGPV	TCGA
P08708	135	RPS17	79	E	K	TCGA-G2-A2EO	BLCA	72	Acetylation	2	7	7	PVRGISIKLQEEERE	PVRGISIKLQEEERK	TCGA
P08754	354	GNAI3	279	K	N	TCGA-DK-A1AC	BLCA	277	Acetylation	1	7	7	KKDLFEEKIKRSPLT	KKDLFEEKINRSPLT	TCGA
P08758	320	ANXA5	312	L	V	TCGA-DK-A6B6	BLCA	309	Acetylation	1	7	7	GDTSGDYKKALLLLC	GDTSGDYKKAVLLLC	TCGA
P09001	348	MRPL3	145	L	V	TCGA-4Z-AA7M	BLCA	150	Acetylation	1	7	7	ATLSVGGKTVSRFRK	ATVSVGGKTVSRFRK	TCGA
P09001	348	MRPL3	153	S	L	TCGA-BT-A20J	BLCA	150	Acetylation	1	7	7	ATLSVGGKTVSRFRK	ATLSVGGKTVLRFRK	TCGA
P09012	282	SNRPA	120	A	T	TCGA-4Z-AA87	BLCA	122	Acetylation	1	7	7	SQETPATKKAVQGGG	SQETPTTKKAVQGGG	TCGA
P09110	424	ACAA1	204	L	M	TCGA-H4-A2HO	BLCA	198	Acetylation	1	7	7	RFGISREKQDTFALA	RFGISREKQDTFAMA	TCGA
P09110	424	ACAA1	232	D	N	TCGA-DK-A3WW	BLCA	234	Acetylation	1	7	7	TTTVHDDKGTKRSIT	TTTVHNDKGTKRSIT	TCGA
P09110	424	ACAA1	232	D	N	TCGA-DK-A3WW	BLCA	237	Acetylation	1	7	7	VHDDKGTKRSITVTQ	VHNDKGTKRSITVTQ	TCGA
P09110	424	ACAA1	399	K	N	TCGA-ZF-A9RF	BLCA	395	Acetylation	2	7	7	ITLLNELKRRGKRAY	ITLLNELKRRGNRAY	TCGA
P09211	210	GSTP1	183	R	P	TCGA-GU-A42R	BLCA	189	Acetylation	1	7	7	GRLSARPKLKAFLAS	GPLSARPKLKAFLAS	TCGA
P09429	215	HMGB1	111	P	L	TCGA-XF-A9ST	BLCA	112	Acetylation	1	7	7	FCSEYRPKIKGEHPG	FCSEYRLKIKGEHPG	TCGA
P09429	215	HMGB1	111	P	L	TCGA-XF-A9ST	BLCA	114	Acetylation	1	7	7	SEYRPKIKGEHPGLS	SEYRLKIKGEHPGLS	TCGA
P09429	215	HMGB1	56	E	Q	TCGA-FD-A3SM	BLCA	50	Acetylation	2	7	7	KKCSERWKTMSAKEK	KKCSERWKTMSAKQK	TCGA
P09429	215	HMGB1	56	E	Q	TCGA-FD-A3SM	BLCA	57	Acetylation	1	7	7	KTMSAKEKGKFEDMA	KTMSAKQKGKFEDMA	TCGA
P09429	215	HMGB1	56	E	Q	TCGA-FD-A3SM	BLCA	59	Acetylation	2	7	7	MSAKEKGKFEDMAKA	MSAKQKGKFEDMAKA	TCGA
P09467	338	FBP1	326	L	I	TCGA-E7-A3Y1	BLCA	330	Acetylation	2	7	7	DDVLEFLKVYEKHSA	DDVIEFLKVYEKHSA	TCGA
P09601	288	HMOX1	25	H	D	TCGA-DK-AA6L	BLCA	18	Acetylation	2	7	7	QDLSEALKEATKEVH	QDLSEALKEATKEVD	TCGA
P09622	509	DLD	326	E	Q	TCGA-ZF-A9RC	BLCA	320	Acetylation	1	7	7	IGRRPFTKNLGLEEL	IGRRPFTKNLGLEQL	TCGA
P09622	509	DLD	430	K	N	TCGA-FD-A6TB	BLCA	430	Acetylation	1	7	7	FAANSRAKTNADTDG	FAANSRANTNADTDG	TCGA
P09651	372	HNRNPA1	118	E	Q	TCGA-G2-A2EO	BLCA	113	Acetylation	1	7	7	KIFVGGIKEDTEEHH	KIFVGGIKEDTEQHH	TCGA
P09651	372	HNRNPA1	140	R	Q	TCGA-ZF-A9R7	BLCA	144	Acetylation	1	7	7	MTDRGSGKKRGFAFV	MTDQGSGKKRGFAFV	TCGA
P09651	372	HNRNPA1	140	R	Q	TCGA-ZF-A9R7	BLCA	145	Acetylation	1	7	7	TDRGSGKKRGFAFVT	TDQGSGKKRGFAFVT	TCGA
P09651	372	HNRNPA1	173	H	Q	TCGA-XF-AAN5	BLCA	166	Acetylation	2	7	7	VDKIVIQKYHTVNGH	VDKIVIQKYHTVNGQ	TCGA
P09651	372	HNRNPA1	54	S	C	TCGA-BT-A3PK	BLCA	52	Acetylation	1	7	7	VMRDPNTKRSRGFGF	VMRDPNTKRCRGFGF	TCGA
P09651	372	HNRNPA1	72	M	I	TCGA-DK-A2I1	BLCA	78	Acetylation	1	7	7	AMNARPHKVDGRVVE	AINARPHKVDGRVVE	TCGA
P09651	372	HNRNPA1	82	R	T	TCGA-4Z-AA7W	BLCA	78	Acetylation	1	7	7	AMNARPHKVDGRVVE	AMNARPHKVDGTVVE	TCGA
P09661	255	SNRPA1	132	R	K	TCGA-ZF-A9RG	BLCA	138	Acetylation	1	7	7	YRLYVIYKVPQVRVL	YKLYVIYKVPQVRVL	TCGA
P09661	255	SNRPA1	162	F	L	TCGA-KQ-A41N	BLCA	160	Acetylation	2	7	7	KERQEAEKMFKGKRG	KERQEAEKMLKGKRG	TCGA
P09661	255	SNRPA1	167	G	C	TCGA-H4-A2HQ	BLCA	160	Acetylation	2	7	7	KERQEAEKMFKGKRG	KERQEAEKMFKGKRC	TCGA
P09661	255	SNRPA1	167	G	C	TCGA-H4-A2HQ	BLCA	172	Acetylation	2	7	7	KRGAQLAKDIARRSK	KRCAQLAKDIARRSK	TCGA
P09874	1014	PARP1	12	E	G	TCGA-E7-A7XN	BLCA	15	Acetylation	1	7	7	LYRVEYAKSGRASCK	LYRVGYAKSGRASCK	TCGA
P09874	1014	PARP1	12	E	G	TCGA-E7-A7XN	BLCA	7	Acetylation	1	7	7	*MAESSDKLYRVEYA	*MAESSDKLYRVGYA	TCGA
P09874	1014	PARP1	26	E	Q	TCGA-DK-A3IN	BLCA	30	Acetylation	1	7	7	KCSESIPKDSLRMAI	KCSQSIPKDSLRMAI	TCGA
P09874	1014	PARP1	491	E	K	TCGA-E7-A541	BLCA	498	Acetylation	1	7	7	EVVAPRGKSGAALSK	KVVAPRGKSGAALSK	TCGA
P09874	1014	PARP1	578	D	Y	TCGA-KQ-A41N	BLCA	571	Acetylation	2	7	7	KGTNSYYKLQLLEDD	KGTNSYYKLQLLEDY	TCGA
P09874	1014	PARP1	578	D	Y	TCGA-KQ-A41N	BLCA	579	Acetylation	2	7	7	LQLLEDDKENRYWIF	LQLLEDYKENRYWIF	TCGA
P09874	1014	PARP1	619	E	K	TCGA-XF-A9T0	BLCA	616	Acetylation	2	7	7	DAIEHFMKLYEEKTG	DAIEHFMKLYKEKTG	TCGA
P09874	1014	PARP1	619	E	K	TCGA-XF-A9T0	BLCA	621	Acetylation	1	7	7	FMKLYEEKTGNAWHS	FMKLYKEKTGNAWHS	TCGA
P09874	1014	PARP1	805	D	N	TCGA-XF-A8HF	BLCA	802	Acetylation	2	7	7	EKLKTDIKVVDRDSE	EKLKTDIKVVNRDSE	TCGA
P09960	611	LTA4H	332	R	L	TCGA-KQ-A41N	BLCA	337	Acetylation	1	7	7	CGRLFGEKFRHFNAL	CGLLFGEKFRHFNAL	TCGA
P09960	611	LTA4H	415	F	C	TCGA-DK-A6AW	BLCA	414	Acetylation	1	7	7	FLKAYVEKFSYKSIT	FLKAYVEKCSYKSIT	TCGA
P09960	611	LTA4H	415	F	C	TCGA-DK-A6AW	BLCA	418	Acetylation	1	7	7	YVEKFSYKSITTDDW	YVEKCSYKSITTDDW	TCGA
P09960	611	LTA4H	482	D	H	TCGA-XF-A9SM	BLCA	480	Acetylation	1	7	7	SQRWITAKEDDLNSF	SQRWITAKEHDLNSF	TCGA
P09960	611	LTA4H	579	D	Y	TCGA-KQ-A41N	BLCA	573	Acetylation	2	7	7	KFTRPLFKDLAAFDK	KFTRPLFKDLAAFYK	TCGA
P09960	611	LTA4H	579	D	Y	TCGA-KQ-A41N	BLCA	580	Acetylation	2	7	7	KDLAAFDKSHDQAVR	KDLAAFYKSHDQAVR	TCGA
P0C0S5	128	H2AFZ	117	S	F	TCGA-4Z-AA83	BLCA	116	Acetylation	1	7	7	GVIPHIHKSLIGKKG	GVIPHIHKFLIGKKG	TCGA
P0C0S5	128	H2AFZ	117	S	F	TCGA-4Z-AA83	BLCA	121	Acetylation	2	7	7	IHKSLIGKKGQQKTV	IHKFLIGKKGQQKTV	TCGA
P0CG31	522	ZNF286B	413	C	F	TCGA-ZF-A9R4	BLCA	409	Acetylation	1	7	7	QRVHTGEKPYECSEC	QRVHTGEKPYEFSEC	TCGA
P0DME0	302	SETSIP	78	K	I	TCGA-C4-A0F7	BLCA	82	Acetylation	2	7	7	EILKVEQKYNKLRQP	EILIVEQKYNKLRQP	TCGA
P0DMV8	641	HSPA1A	10	D	N	TCGA-G2-A2EF	BLCA	3	Acetylation	1	7	7	*****MAKAAAIGID	*****MAKAAAIGIN	TCGA
P10243	752	MYBL1	399	Q	E	TCGA-DK-AA6S	BLCA	394	Acetylation	1	7	7	PIKSTPVKLMRIQHN	PIKSTPVKLMRIEHN	TCGA
P10412	219	HIST1H1E	109	K	N	TCGA-BL-A3JM	BLCA	106	Acetylation	1	7	7	TGASGSFKLNKKAAS	TGASGSFKLNNKAAS	TCGA
P10412	219	HIST1H1E	109	K	N	TCGA-ZF-A9R7	BLCA	106	Acetylation	1	7	7	TGASGSFKLNKKAAS	TGASGSFKLNNKAAS	TCGA
P10412	219	HIST1H1E	71	Y	C	TCGA-GV-A3JV	BLCA	64	Acetylation	1	7	7	VSLAALKKALAAAGY	VSLAALKKALAAAGC	TCGA
P10412	219	HIST1H1E	71	Y	C	TCGA-GV-A3JV	BLCA	75	Acetylation	2	7	7	AAGYDVEKNNSRIKL	AAGCDVEKNNSRIKL	TCGA
P10746	265	UROS	119	C	R	TCGA-E5-A4TZ	BLCA	124	Acetylation	2	7	7	ETCGNAEKLAEYICS	ETRGNAEKLAEYICS	TCGA
P10768	282	ESD	20	E	K	TCGA-CU-A3KJ	BLCA	17	Acetylation	1	7	7	KCFGGLQKVFEHDSV	KCFGGLQKVFKHDSV	TCGA
P10809	573	HSPD1	241	D	Y	TCGA-DK-A3X1	BLCA	236	Acetylation	1	7	7	INTSKGQKCEFQDAY	INTSKGQKCEFQYAY	TCGA
P10809	573	HSPD1	288	L	F	TCGA-GV-A3JX	BLCA	292	Acetylation	1	7	7	TLVLNRLKVGLQVVA	TLVFNRLKVGLQVVA	TCGA
P11021	654	HSPA5	329	E	Q	TCGA-K4-A54R	BLCA	326	Acetylation	1	7	7	SETLTRAKFEELNMD	SETLTRAKFEQLNMD	TCGA
P11021	654	HSPA5	343	Q	H	TCGA-K4-A54R	BLCA	340	Acetylation	2	7	7	DLFRSTMKPVQKVLE	DLFRSTMKPVHKVLE	TCGA
P11021	654	HSPA5	343	Q	H	TCGA-K4-A54R	BLCA	344	Acetylation	1	7	7	STMKPVQKVLEDSDL	STMKPVHKVLEDSDL	TCGA
P11021	654	HSPA5	546	E	K	TCGA-XF-A9T5	BLCA	547	Acetylation	2	7	7	RMVNDAEKFAEEDKK	RMVNDAKKFAEEDKK	TCGA
P11021	654	HSPA5	546	E	K	TCGA-XF-A9T5	BLCA	553	Acetylation	2	7	7	EKFAEEDKKLKERID	KKFAEEDKKLKERID	TCGA
P11021	654	HSPA5	560	D	H	TCGA-XF-A9ST	BLCA	553	Acetylation	2	7	7	EKFAEEDKKLKERID	EKFAEEDKKLKERIH	TCGA
P11021	654	HSPA5	646	E	Q	TCGA-DK-AA6R	BLCA	651	Acetylation	1	7	7	GEEDTAEKDEL****	GEQDTAEKDEL****	TCGA
P11142	646	HSPA8	192	E	Q	TCGA-E7-A6MD	BLCA	187	Acetylation	2	7	7	AIAYGLDKKVGAERN	AIAYGLDKKVGAQRN	TCGA
P11142	646	HSPA8	255	E	K	TCGA-E7-A6MD	BLCA	257	Acetylation	2	7	7	KKDISENKRAVRRLR	KKDISKNKRAVRRLR	TCGA
P11142	646	HSPA8	318	E	D	TCGA-E5-A4U1	BLCA	319	Acetylation	2	7	7	GTLDPVEKALRDAKL	GTLDPVDKALRDAKL	TCGA
P11142	646	HSPA8	318	E	D	TCGA-E5-A4U1	BLCA	325	Acetylation	2	7	7	EKALRDAKLDKSQIH	DKALRDAKLDKSQIH	TCGA
P11142	646	HSPA8	528	E	K	TCGA-DK-AA76	BLCA	524	Acetylation	2	7	7	RMVQEAEKYKAEDEK	RMVQEAEKYKAKDEK	TCGA
P11142	646	HSPA8	528	E	K	TCGA-DK-AA76	BLCA	526	Acetylation	2	7	7	VQEAEKYKAEDEKQR	VQEAEKYKAKDEKQR	TCGA
P11142	646	HSPA8	528	E	K	TCGA-DK-AA76	BLCA	531	Acetylation	2	7	7	KYKAEDEKQRDKVSS	KYKAKDEKQRDKVSS	TCGA
P11166	492	SLC2A1	246	E	K	TCGA-FD-A3SJ	BLCA	245	Acetylation	2	7	7	THDLQEMKEESRQMM	THDLQEMKKESRQMM	TCGA
P11166	492	SLC2A1	247	E	K	TCGA-FD-A3SJ	BLCA	245	Acetylation	2	7	7	THDLQEMKEESRQMM	THDLQEMKEKSRQMM	TCGA
P11172	480	UMPS	183	L	F	TCGA-DK-A2I4	BLCA	178	Acetylation	2	7	7	HSVCTLSKMLEILEQ	HSVCTLSKMLEIFEQ	TCGA
P11172	480	UMPS	324	K	N	TCGA-DK-A3WW	BLCA	323	Acetylation	2	7	7	ADIGNTVKKQYEGGI	ADIGNTVKNQYEGGI	TCGA
P11172	480	UMPS	324	K	Q	TCGA-DK-A3WW	BLCA	323	Acetylation	2	7	7	ADIGNTVKKQYEGGI	ADIGNTVKQQYEGGI	TCGA
P11216	843	PYGB	321	D	Y	TCGA-XF-AAMZ	BLCA	316	Acetylation	1	7	7	IRRFKSSKFGCRDPV	IRRFKSSKFGCRYPV	TCGA
P11308	486	ERG	385	M	V	TCGA-BT-A20O	BLCA	382	Acetylation	2	7	7	ALRYYYDKNIMTKVH	ALRYYYDKNIVTKVH	TCGA
P11308	486	ERG	385	M	V	TCGA-BT-A20O	BLCA	387	Acetylation	2	7	7	YDKNIMTKVHGKRYA	YDKNIVTKVHGKRYA	TCGA
P11387	765	TOP1	115	Q	H	TCGA-BT-A0YX	BLCA	117	Acetylation	1	7	7	FSSPPQIKDEPEDDG	FSSPPHIKDEPEDDG	TCGA
P11387	765	TOP1	225	P	L	TCGA-XF-AAN5	BLCA	223	Acetylation	1	7	7	KWKFLEHKGPVFAPP	KWKFLEHKGLVFAPP	TCGA
P11387	765	TOP1	434	R	Q	TCGA-GC-A4ZW	BLCA	436	Acetylation	1	7	7	LNPSSRIKGEKDWQK	LNPSSQIKGEKDWQK	TCGA
P11387	765	TOP1	438	E	K	TCGA-FJ-A3Z7	BLCA	436	Acetylation	1	7	7	LNPSSRIKGEKDWQK	LNPSSRIKGKKDWQK	TCGA
P11387	765	TOP1	438	E	K	TCGA-FJ-A3Z7	BLCA	443	Acetylation	2	7	7	KGEKDWQKYETARRL	KGKKDWQKYETARRL	TCGA
P11387	765	TOP1	644	M	L	TCGA-FD-A43P	BLCA	642	Acetylation	1	7	7	APPKTFEKSMMNLQT	APPKTFEKSLMNLQT	TCGA
P11387	765	TOP1	644	M	L	TCGA-FD-A43P	BLCA	650	Acetylation	2	7	7	SMMNLQTKIDAKKEQ	SLMNLQTKIDAKKEQ	TCGA
P11387	765	TOP1	736	W	C	TCGA-G2-A2EJ	BLCA	735	Acetylation	1	7	7	ITVAWCKKWGVPIEK	ITVAWCKKCGVPIEK	TCGA
P11387	765	TOP1	736	W	C	TCGA-G2-A2EJ	BLCA	742	Acetylation	2	7	7	KWGVPIEKIYNKTQR	KCGVPIEKIYNKTQR	TCGA
P11388	1531	TOP2A	1245	E	K	TCGA-G2-A2EO	BLCA	1240	Acetylation	2	7	7	KKNKKKIKNENTEGS	KKNKKKIKNENTKGS	TCGA
P11388	1531	TOP2A	1368	E	Q	TCGA-CU-A5W6	BLCA	1363	Acetylation	1	7	7	PKTKTSPKLSNKELK	PKTKTSPKLSNKQLK	TCGA
P11388	1531	TOP2A	1368	E	Q	TCGA-CU-A5W6	BLCA	1367	Acetylation	1	7	7	TSPKLSNKELKPQKS	TSPKLSNKQLKPQKS	TCGA
P11388	1531	TOP2A	1368	E	Q	TCGA-CU-A5W6	BLCA	1370	Acetylation	2	7	7	KLSNKELKPQKSVVS	KLSNKQLKPQKSVVS	TCGA
P11388	1531	TOP2A	1368	E	Q	TCGA-CU-A5W6	BLCA	1373	Acetylation	1	7	7	NKELKPQKSVVSDLE	NKQLKPQKSVVSDLE	TCGA
P11388	1531	TOP2A	478	R	T	TCGA-G2-A3IB	BLCA	480	Acetylation	1	7	7	LGVVGRDKYGVFPLR	LGVVGTDKYGVFPLR	TCGA
P11388	1531	TOP2A	532	R	C	TCGA-DK-A3IN	BLCA	529	Acetylation	2	7	7	YEDEDSLKTLRYGKI	YEDEDSLKTLCYGKI	TCGA
P11388	1531	TOP2A	532	R	C	TCGA-DK-A3IN	BLCA	535	Acetylation	2	7	7	LKTLRYGKIMIMTDQ	LKTLCYGKIMIMTDQ	TCGA
P11441	157	UBL4A	65	S	C	TCGA-FD-A6TG	BLCA	66	Acetylation	1	7	7	YSIGPNSKLNLVVKP	YSIGPNCKLNLVVKP	TCGA
P11441	157	UBL4A	65	S	C	TCGA-FD-A6TG	BLCA	72	Acetylation	2	7	7	SKLNLVVKPLEKVLL	CKLNLVVKPLEKVLL	TCGA
P11474	423	ESRRA	153	R	G	TCGA-BT-A3PK	BLCA	160	Acetylation	1	7	7	RVRGGRQKYKRRPEV	GVRGGRQKYKRRPEV	TCGA
P11488	350	GNAT1	14	E	K	TCGA-ZF-AA53	BLCA	18	Acetylation	2	7	7	HSRELEKKLKEDAEK	HSRKLEKKLKEDAEK	TCGA
P11940	636	PABPC1	624	Q	H	TCGA-XF-A9T8	BLCA	620	Acetylation	2	7	7	VLQAHQAKEAAQKAV	VLQAHQAKEAAHKAV	TCGA
P11940	636	PABPC1	624	Q	H	TCGA-XF-A9T8	BLCA	625	Acetylation	2	7	7	QAKEAAQKAVNSATG	QAKEAAHKAVNSATG	TCGA
P12004	261	PCNA	86	D	N	TCGA-GD-A76B	BLCA	80	Acetylation	1	7	7	TSMSKILKCAGNEDI	TSMSKILKCAGNENI	TCGA
P12236	298	SLC25A6	274	A	E	TCGA-BT-A2LB	BLCA	268	Acetylation	1	7	7	IFRDEGGKAFFKGAW	IFRDEGGKAFFKGEW	TCGA
P12268	514	IMPDH2	201	L	M	TCGA-KQ-A41N	BLCA	195	Acetylation	2	7	7	APAGITLKEANEILQ	APAGITLKEANEIMQ	TCGA
P12268	514	IMPDH2	201	L	M	TCGA-KQ-A41N	BLCA	208	Acetylation	1	7	7	LQRSKKGKLPIVNED	MQRSKKGKLPIVNED	TCGA
P12268	514	IMPDH2	201	L	V	TCGA-GU-A767	BLCA	195	Acetylation	2	7	7	APAGITLKEANEILQ	APAGITLKEANEIVQ	TCGA
P12268	514	IMPDH2	201	L	V	TCGA-GU-A767	BLCA	208	Acetylation	1	7	7	LQRSKKGKLPIVNED	VQRSKKGKLPIVNED	TCGA
P12268	514	IMPDH2	286	M	I	TCGA-XF-AAMG	BLCA	291	Acetylation	1	7	7	INMIKYIKDKYPNLQ	INIIKYIKDKYPNLQ	TCGA
P12268	514	IMPDH2	286	M	I	TCGA-XF-AAMG	BLCA	293	Acetylation	1	7	7	MIKYIKDKYPNLQVI	IIKYIKDKYPNLQVI	TCGA
P12268	514	IMPDH2	433	E	K	TCGA-2F-A9KR	BLCA	436	Acetylation	2	7	7	RYFSEADKIKVAQGV	RYFSKADKIKVAQGV	TCGA
P12268	514	IMPDH2	433	E	K	TCGA-2F-A9KR	BLCA	438	Acetylation	1	7	7	FSEADKIKVAQGVSG	FSKADKIKVAQGVSG	TCGA
P12270	2363	TPR	1039	T	A	TCGA-DK-A6AW	BLCA	1037	Acetylation	1	7	7	EQQLSELKKTLSSVQ	EQQLSELKKALSSVQ	TCGA
P12270	2363	TPR	110	Q	E	TCGA-4Z-AA7M	BLCA	117	Acetylation	2	7	7	QSQFTRTKEELEAEK	ESQFTRTKEELEAEK	TCGA
P12270	2363	TPR	1162	Q	E	TCGA-FD-A3SO	BLCA	1165	Acetylation	2	7	7	LLHDQIEKLSDKVVA	LLHDEIEKLSDKVVA	TCGA
P12270	2363	TPR	1162	Q	E	TCGA-FD-A3SO	BLCA	1169	Acetylation	2	7	7	QIEKLSDKVVASVKE	EIEKLSDKVVASVKE	TCGA
P12270	2363	TPR	1365	T	I	TCGA-ZF-A9RC	BLCA	1361	Acetylation	2	7	7	YRKLLSEKEVHTKRI	YRKLLSEKEVHIKRI	TCGA
P12270	2363	TPR	296	S	L	TCGA-E7-A677	BLCA	290	Acetylation	2	7	7	IKLSNLYKSAADDSE	IKLSNLYKSAADDLE	TCGA
P12270	2363	TPR	297	E	Q	TCGA-BT-A20O	BLCA	290	Acetylation	2	7	7	IKLSNLYKSAADDSE	IKLSNLYKSAADDSQ	TCGA
P12270	2363	TPR	330	E	Q	TCGA-E7-A6MD	BLCA	335	Acetylation	2	7	7	LLEVEQSKDQMEKEM	LLQVEQSKDQMEKEM	TCGA
P12270	2363	TPR	743	H	Y	TCGA-G2-A2EO	BLCA	748	Acetylation	1	7	7	SLHERNQKLTATTQK	SLYERNQKLTATTQK	TCGA
P12270	2363	TPR	768	R	T	TCGA-DK-AA6L	BLCA	773	Acetylation	2	7	7	DLRGANEKLAVAEVR	DLTGANEKLAVAEVR	TCGA
P12270	2363	TPR	851	L	V	TCGA-DK-A3WW	BLCA	852	Acetylation	2	7	7	EHEISHLKKKLENEV	EHEISHVKKKLENEV	TCGA
P12270	2363	TPR	851	L	V	TCGA-DK-A3WW	BLCA	853	Acetylation	2	7	7	HEISHLKKKLENEVE	HEISHVKKKLENEVE	TCGA
P12270	2363	TPR	851	L	V	TCGA-DK-A3WW	BLCA	854	Acetylation	2	7	7	EISHLKKKLENEVEQ	EISHVKKKLENEVEQ	TCGA
P12277	381	CKB	190	D	H	TCGA-ZF-AA4X	BLCA	196	Acetylation	1	7	7	DDHFLFDKPVSPLLL	DHHFLFDKPVSPLLL	TCGA
P12429	323	ANXA3	24	A	G	TCGA-UY-A9PD	BLCA	29	Acetylation	2	7	7	VDAEAIQKAIRGIGT	VDGEAIQKAIRGIGT	TCGA
P12524	364	MYCL	345	R	T	TCGA-SY-A9G5	BLCA	338	Acetylation	2	7	7	QALVGAEKRMATEKR	QALVGAEKRMATEKT	TCGA
P12532	417	CKMT1A	271	I	T	TCGA-KQ-A41R	BLCA	275	Acetylation	1	7	7	TRVISMEKGGNMKRV	TRVTSMEKGGNMKRV	TCGA
P12532	417	CKMT1A	327	G	A	TCGA-K4-A54R	BLCA	331	Acetylation	1	7	7	LRAGVHIKLPLLSKD	LRAAVHIKLPLLSKD	TCGA
P12821	1306	ACE	809	I	M	TCGA-GC-A4ZW	BLCA	804	Acetylation	1	7	7	AILQFYPKYVELINQ	AILQFYPKYVELMNQ	TCGA
P13010	732	XRCC5	277	T	A	TCGA-GV-A3QG	BLCA	282	Acetylation	2	7	7	TWTVVDAKTLKKEDI	TWAVVDAKTLKKEDI	TCGA
P13639	858	EEF2	397	Y	C	TCGA-YC-A9TC	BLCA	391	Acetylation	1	7	7	GIKSCDPKGPLMMYI	GIKSCDPKGPLMMCI	TCGA
P13639	858	EEF2	397	Y	C	TCGA-YC-A9TC	BLCA	400	Acetylation	1	7	7	PLMMYISKMVPTSDK	PLMMCISKMVPTSDK	TCGA
P13639	858	EEF2	519	K	N	B81-1-Tumor:B81-1-Blood	BLCA	512	Acetylation	1	7	7	VRVAVEAKNPADLPK	VRVAVEAKNPADLPN	ICGC
P13639	858	EEF2	649	I	M	TCGA-E5-A4U1	BLCA	648	Acetylation	1	7	7	WDVAEARKIWCFGPD	WDVAEARKMWCFGPD	TCGA
P13667	645	PDIA4	279	M	I	TCGA-5N-A9KI	BLCA	272	Acetylation	1	7	7	DYNGPREKYGIVDYM	DYNGPREKYGIVDYI	TCGA
P13796	627	LCP1	373	R	T	TCGA-E7-A7DU	BLCA	379	Acetylation	1	7	7	NRYPALHKPENQDID	NTYPALHKPENQDID	TCGA
P13796	627	LCP1	588	S	C	TCGA-DK-A1AC	BLCA	584	Acetylation	2	7	7	DEKLNNAKYAISMAR	DEKLNNAKYAICMAR	TCGA
P13797	630	PLS3	332	D	H	TCGA-ZF-A9RD	BLCA	335	Acetylation	2	7	7	FNETDDLKRAESMLQ	FNETHDLKRAESMLQ	TCGA
P13861	404	PRKAR2A	347	R	T	TCGA-FD-A6TB	BLCA	345	Acetylation	1	7	7	ELALVTNKPRAASAY	ELALVTNKPTAASAY	TCGA
P13984	249	GTF2F2	135	S	C	TCGA-DK-A6B6	BLCA	137	Acetylation	1	7	7	LQIEESSKPVRLSQQ	LQIEECSKPVRLSQQ	TCGA
P14317	486	HCLS1	90	E	Q	TCGA-DK-AA74	BLCA	96	Acetylation	1	7	7	VERDRMDKSAVGHEY	VQRDRMDKSAVGHEY	TCGA
P14324	419	FDPS	85	Q	H	TCGA-G2-AA3B	BLCA	80	Acetylation	1	7	7	SDVYAQEKQDFVQHF	SDVYAQEKQDFVHHF	TCGA
P14550	325	AKR1A1	120	R	L	TCGA-DK-A2I2	BLCA	127	Acetylation	1	7	7	RGDNPFPKNADGTIC	LGDNPFPKNADGTIC	TCGA
P14625	803	HSP90B1	142	K	N	TCGA-ZF-A9R7	BLCA	142	Acetylation	2	7	7	KIKCDKEKNLLHVTD	KIKCDKENNLLHVTD	TCGA
P14625	803	HSP90B1	169	S	F	TCGA-GC-A6I1	BLCA	168	Acetylation	1	7	7	KNLGTIAKSGTSEFL	KNLGTIAKFGTSEFL	TCGA
P14625	803	HSP90B1	307	D	Y	TCGA-XF-AAN5	BLCA	303	Acetylation	2	7	7	EEAAKEEKEESDDEA	EEAAKEEKEESYDEA	TCGA
P14625	803	HSP90B1	359	Y	H	TCGA-4Z-AA7M	BLCA	356	Acetylation	2	7	7	EVEEDEYKAFYKSFS	EVEEDEYKAFHKSFS	TCGA
P14625	803	HSP90B1	681	Q	E	TCGA-XF-AAMG	BLCA	682	Acetylation	1	7	7	TNYYASQKKTFEINP	TNYYASEKKTFEINP	TCGA
P14625	803	HSP90B1	681	Q	E	TCGA-XF-AAMG	BLCA	683	Acetylation	1	7	7	NYYASQKKTFEINPR	NYYASEKKTFEINPR	TCGA
P14625	803	HSP90B1	707	D	H	TCGA-XF-AAMG	BLCA	702	Acetylation	2	7	7	RDMLRRIKEDEDDKT	RDMLRRIKEDEDHKT	TCGA
P14635	433	CCNB1	309	A	V	TCGA-E7-A6MD	BLCA	311	Acetylation	1	7	7	HFLRRASKIGEVDVE	HFLRRVSKIGEVDVE	TCGA
P14866	589	HNRNPL	455	K	R	TCGA-CU-A0YR	BLCA	448	Acetylation	1	7	7	NNFMFGQKLNVCVSK	NNFMFGQKLNVCVSR	TCGA
P14866	589	HNRNPL	455	K	R	TCGA-CU-A0YR	BLCA	455	Acetylation	1	7	7	KLNVCVSKQPAIMPG	KLNVCVSRQPAIMPG	TCGA
P14868	501	DARS	324	E	K	TCGA-BT-A20O	BLCA	330	Acetylation	1	7	7	TEIQTVNKQFPCEPF	TKIQTVNKQFPCEPF	TCGA
P14921	441	ETS1	241	T	I	TCGA-GC-A3YS	BLCA	245	Acetylation	1	7	7	MGRTSRGKLGGQDSF	MGRISRGKLGGQDSF	TCGA
P15121	316	AKR1B1	85	E	D	TCGA-ZF-AA58	BLCA	86	Acetylation	1	7	7	LWCTYHEKGLVKGAC	LWCTYHDKGLVKGAC	TCGA
P15121	316	AKR1B1	85	E	K	TCGA-DK-A1AC	BLCA	86	Acetylation	1	7	7	LWCTYHEKGLVKGAC	LWCTYHKKGLVKGAC	TCGA
P15170	499	GSPT1	257	H	Y	TCGA-G2-A2EO	BLCA	253	Acetylation	1	7	7	KKVGFNPKKDIHFMP	KKVGFNPKKDIYFMP	TCGA
P15498	845	VAV1	314	R	T	TCGA-2F-A9KT	BLCA	307	Acetylation	2	7	7	AREDVQMKLEECSQR	AREDVQMKLEECSQT	TCGA
P15498	845	VAV1	431	L	V	TCGA-XF-AAMG	BLCA	435	Acetylation	1	7	7	DKALLICKRRGDSYD	DKAVLICKRRGDSYD	TCGA
P15498	845	VAV1	782	K	M	B66-Tumor:B66-Blood	BLCA	782	Acetylation	1	7	7	RPAVGSTKYFGTAKA	RPAVGSTMYFGTAKA	ICGC
P15692	232	VEGFA	151	Q	H	TCGA-DK-A6AW	BLCA	147	Acetylation	1	7	7	EKKSVRGKGKGQKRK	EKKSVRGKGKGHKRK	TCGA
P15692	232	VEGFA	151	Q	H	TCGA-DK-A6AW	BLCA	149	Acetylation	1	7	7	KSVRGKGKGQKRKRK	KSVRGKGKGHKRKRK	TCGA
P15692	232	VEGFA	151	Q	H	TCGA-DK-A6AW	BLCA	152	Acetylation	2	7	7	RGKGKGQKRKRKKSR	RGKGKGHKRKRKKSR	TCGA
P15692	232	VEGFA	151	Q	H	TCGA-DK-A6AW	BLCA	154	Acetylation	1	7	7	KGKGQKRKRKKSRYK	KGKGHKRKRKKSRYK	TCGA
P15880	293	RPS2	118	A	V	TCGA-XF-AAN5	BLCA	114	Acetylation	1	7	7	LKIMPVQKQTRAGQR	LKIMPVQKQTRVGQR	TCGA
P15880	293	RPS2	118	A	V	TCGA-XF-AAN5	BLCA	125	Acetylation	1	7	7	AGQRTRFKAFVAIGD	VGQRTRFKAFVAIGD	TCGA
P15880	293	RPS2	261	F	L	TCGA-XF-A9ST	BLCA	257	Acetylation	1	7	7	YLTPDLWKETVFTKS	YLTPDLWKETVLTKS	TCGA
P15880	293	RPS2	261	F	L	TCGA-XF-A9ST	BLCA	263	Acetylation	1	7	7	WKETVFTKSPYQEFT	WKETVLTKSPYQEFT	TCGA
P15880	293	RPS2	56	E	K	TCGA-FD-A6TC	BLCA	58	Acetylation	1	7	7	RGGKAEDKEWMPVTK	RGGKAKDKEWMPVTK	TCGA
P15924	2871	DSP	1235	L	V	TCGA-XF-AAMZ	BLCA	1228	Acetylation	2	7	7	IKEISMQKEDDSKNL	IKEISMQKEDDSKNV	TCGA
P15924	2871	DSP	1522	T	K	TCGA-BT-A42F	BLCA	1527	Acetylation	2	7	7	SATETINKLKVQEQE	SAKETINKLKVQEQE	TCGA
P15924	2871	DSP	1522	T	R	TCGA-DK-A6B2	BLCA	1527	Acetylation	2	7	7	SATETINKLKVQEQE	SARETINKLKVQEQE	TCGA
P15924	2871	DSP	156	I	M	TCGA-K4-A54R	BLCA	154	Acetylation	1	7	7	EQMRALYKAISVPRV	EQMRALYKAMSVPRV	TCGA
P15924	2871	DSP	1590	K	N	TCGA-XF-AAML	BLCA	1593	Acetylation	1	7	7	EDSCKRKKLEEELEG	EDSCNRKKLEEELEG	TCGA
P15924	2871	DSP	1690	E	K	TCGA-DK-A1AB	BLCA	1687	Acetylation	2	7	7	LRNEHFQKAIEDKSR	LRNEHFQKAIKDKSR	TCGA
P15924	2871	DSP	2022	S	C	TCGA-GU-A766	BLCA	2026	Acetylation	1	7	7	AGASASPKEKYSLVE	AGACASPKEKYSLVE	TCGA
P16401	226	HIST1H1B	206	A	T	TCGA-DK-A1AC	BLCA	199	Acetylation	1	7	7	KPKAVKPKAAKPKAA	KPKAVKPKAAKPKAT	TCGA
P16401	226	HIST1H1B	206	A	T	TCGA-DK-A1AC	BLCA	202	Acetylation	1	7	7	AVKPKAAKPKAAKPK	AVKPKAAKPKATKPK	TCGA
P16401	226	HIST1H1B	206	A	T	TCGA-DK-A1AC	BLCA	204	Acetylation	1	7	7	KPKAAKPKAAKPKAA	KPKAAKPKATKPKAA	TCGA
P16401	226	HIST1H1B	34	A	T	TCGA-YC-A89H	BLCA	37	Acetylation	1	7	7	GAGAAKRKATGPPVS	GAGATKRKATGPPVS	TCGA
P16403	213	HIST1H1C	172	K	N	TCGA-ZF-AA4X	BLCA	168	Acetylation	1	7	7	PAAATVTKKVAKSPK	PAAATVTKKVANSPK	TCGA
P16471	622	PRLR	280	D	N	TCGA-UY-A9PH	BLCA	277	Acetylation	1	7	7	PVPGPKIKGFDAHLL	PVPGPKIKGFNAHLL	TCGA
P16591	822	FER	730	E	K	TCGA-FD-A3B3	BLCA	725	Acetylation	1	7	7	GLKQIPIKWTAPEAL	GLKQIPIKWTAPKAL	TCGA
P17017	642	ZNF14	198	E	Q	TCGA-G2-AA3B	BLCA	204	Acetylation	2	7	7	YECKQCGKTFIYYQS	YQCKQCGKTFIYYQS	TCGA
P17017	642	ZNF14	208	Y	D	TCGA-DK-A6AW	BLCA	204	Acetylation	2	7	7	YECKQCGKTFIYYQS	YECKQCGKTFIDYQS	TCGA
P17027	643	ZNF23	223	P	S	TCGA-FD-A3N5	BLCA	222	Acetylation	1	7	7	QRLHSGEKPFKCVEC	QRLHSGEKSFKCVEC	TCGA
P17096	107	HMGA1	22	E	Q	TCGA-DK-A1A6	BLCA	15	Acetylation	1	7	7	SSQPLASKQEKDGTE	SSQPLASKQEKDGTQ	TCGA
P17096	107	HMGA1	22	E	Q	TCGA-DK-A1A6	BLCA	18	Acetylation	2	7	7	PLASKQEKDGTEKRG	PLASKQEKDGTQKRG	TCGA
P17480	764	UBTF	260	M	I	TCGA-G2-A3VY	BLCA	266	Acetylation	1	7	7	IMRDYIQKHPELNIS	IIRDYIQKHPELNIS	TCGA
P17480	764	UBTF	262	D	N	TCGA-CF-A47W	BLCA	266	Acetylation	1	7	7	IMRDYIQKHPELNIS	IMRNYIQKHPELNIS	TCGA
P17480	764	UBTF	40	S	C	TCGA-FD-A6TA	BLCA	45	Acetylation	1	7	7	LPSNDSSKFKTTESH	LPCNDSSKFKTTESH	TCGA
P17480	764	UBTF	460	E	Q	TCGA-SY-A9G5	BLCA	464	Acetylation	2	7	7	KAREAALKAQSERKP	KARQAALKAQSERKP	TCGA
P17480	764	UBTF	468	E	D	TCGA-SY-A9G5	BLCA	464	Acetylation	2	7	7	KAREAALKAQSERKP	KAREAALKAQSDRKP	TCGA
P17480	764	UBTF	601	G	S	TCGA-G2-A2EK	BLCA	594	Acetylation	1	7	7	ELNHLPLKERMVEIG	ELNHLPLKERMVEIS	TCGA
P17516	323	AKR1C4	163	I	F	TCGA-CF-A1HR	BLCA	161	Acetylation	1	7	7	CKDAGLAKSIGVSNF	CKDAGLAKSFGVSNF	TCGA
P17844	614	DDX5	191	C	G	TCGA-FD-A3N5	BLCA	197	Acetylation	1	7	7	YCRACRLKSTCIYGG	YGRACRLKSTCIYGG	TCGA
P17844	614	DDX5	240	R	T	TCGA-ZF-A9R7	BLCA	236	Acetylation	2	7	7	IDFLECGKTNLRRTT	IDFLECGKTNLTRTT	TCGA
P17844	614	DDX5	259	E	K	TCGA-BT-A3PJ	BLCA	264	Acetylation	1	7	7	GFEPQIRKIVDQIRP	GFKPQIRKIVDQIRP	TCGA
P17844	614	DDX5	381	D	H	TCGA-BT-A42F	BLCA	388	Acetylation	1	7	7	DWVLNEFKHGKAPIL	HWVLNEFKHGKAPIL	TCGA
P17980	439	PSMC3	60	L	F	TCGA-BT-A20J	BLCA	53	Acetylation	2	7	7	RLLDSEIKIMKSEVL	RLLDSEIKIMKSEVF	TCGA
P17980	439	PSMC3	60	L	F	TCGA-BT-A20J	BLCA	56	Acetylation	2	7	7	DSEIKIMKSEVLRVT	DSEIKIMKSEVFRVT	TCGA
P17987	556	TCP1	225	M	I	TCGA-FD-A6TA	BLCA	227	Acetylation	1	7	7	VGSQGMPKRIVNAKI	VGSQGIPKRIVNAKI	TCGA
P17987	556	TCP1	368	K	E	TCGA-FD-A6TI	BLCA	365	Acetylation	2	7	7	DDELILIKNTKARTS	DDELILIKNTEARTS	TCGA
P18077	110	RPL35A	48	A	T	TCGA-C4-A0F6	BLCA	45	Acetylation	2	7	7	ETEFYLGKRCAYVYK	ETEFYLGKRCTYVYK	TCGA
P18077	110	RPL35A	48	A	T	TCGA-C4-A0F6	BLCA	52	Acetylation	2	7	7	KRCAYVYKAKNNTVT	KRCTYVYKAKNNTVT	TCGA
P18583	2426	SON	2149	K	T	TCGA-DK-A6AW	BLCA	2149	Acetylation	1	7	7	PFKLSEPKPIFFNLN	PFKLSEPTPIFFNLN	TCGA
P18583	2426	SON	293	E	K	TCGA-YC-A89H	BLCA	288	Acetylation	1	7	7	STSPEPSKIMLVEPP	STSPEPSKIMLVKPP	TCGA
P18621	184	RPL17	173	K	N	TCGA-XF-AAML	BLCA	167	Acetylation	2	7	7	PEEEVAQKKKISQKK	PEEEVAQKKKISQNK	TCGA
P18621	184	RPL17	173	K	N	TCGA-XF-AAML	BLCA	179	Acetylation	1	7	7	QKKLKKQKLMARE**	QNKLKKQKLMARE**	TCGA
P18754	421	RCC1	119	E	D	TCGA-K4-A5RJ	BLCA	114	Acetylation	1	7	7	GSEMVPGKVELQEKV	GSEMVPGKVELQDKV	TCGA
P18754	421	RCC1	119	E	D	TCGA-K4-A5RJ	BLCA	120	Acetylation	2	7	7	GKVELQEKVVQVSAG	GKVELQDKVVQVSAG	TCGA
P18859	108	ATP5J	46	K	N	TCGA-FD-A3SS	BLCA	41	Acetylation	2	7	7	KELDPIQKLFVDKIR	KELDPIQKLFVDNIR	TCGA
P18859	108	ATP5J	46	K	N	TCGA-FD-A3SS	BLCA	46	Acetylation	2	7	7	IQKLFVDKIREYKSK	IQKLFVDNIREYKSK	TCGA
P19338	710	NCL	463	Y	C	TCGA-YC-A89H	BLCA	467	Acetylation	1	7	7	SLYYTGEKGQNQDYR	SLYCTGEKGQNQDYR	TCGA
P19338	710	NCL	585	E	K	TCGA-DK-AA75	BLCA	589	Acetylation	1	7	7	DTTEETLKESFDGSV	DTTKETLKESFDGSV	TCGA
P19367	917	HK1	424	S	F	TCGA-DK-A6AW	BLCA	429	Acetylation	1	7	7	QYSRRFHKTLRRLVP	QYFRRFHKTLRRLVP	TCGA
P19367	917	HK1	79	D	N	TCGA-FD-A3SN	BLCA	77	Acetylation	1	7	7	SIPDGSEKGDFIALD	SIPDGSEKGNFIALD	TCGA
P19404	249	NDUFV2	202	E	Q	TCGA-UY-A9PA	BLCA	209	Acetylation	1	7	7	EEIIDELKAGKIPKP	QEIIDELKAGKIPKP	TCGA
P19623	302	SRM	134	K	N	TCGA-G2-A2EO	BLCA	134	Acetylation	1	7	7	EDVIQVSKKFLPGMA	EDVIQVSNKFLPGMA	TCGA
P19623	302	SRM	134	K	N	TCGA-G2-A2EO	BLCA	135	Acetylation	1	7	7	DVIQVSKKFLPGMAI	DVIQVSNKFLPGMAI	TCGA
P20020	1220	ATP2B1	372	Q	K	TCGA-KQ-A41N	BLCA	365	Acetylation	2	7	7	EKSVLQGKLTKLAVQ	EKSVLQGKLTKLAVK	TCGA
P20248	432	CCNA2	105	E	K	TCGA-4Z-AA7W	BLCA	112	Acetylation	1	7	7	EAEKEAQKKPAESQK	KAEKEAQKKPAESQK	TCGA
P20290	206	BTF3	72	R	T	TCGA-DK-A3X2	BLCA	67	Acetylation	1	7	7	AQVRIGGKGTARRKK	AQVRIGGKGTARTKK	TCGA
P20340	208	RAB6A	126	N	T	TCGA-DK-A6AW	BLCA	133	Acetylation	2	7	7	NKTDLADKRQVSIEE	TKTDLADKRQVSIEE	TCGA
P20674	150	COX5A	81	D	N	TCGA-ZF-AA4T	BLCA	87	Acetylation	1	7	7	YDMVPEPKIIDAALR	YNMVPEPKIIDAALR	TCGA
P20674	150	COX5A	92	A	T	TCGA-4Z-AA84	BLCA	87	Acetylation	1	7	7	YDMVPEPKIIDAALR	YDMVPEPKIIDATLR	TCGA
P20700	586	LMNB1	106	E	K	TCGA-FD-A3SN	BLCA	102	Acetylation	2	7	7	DTARERAKLQIELGK	DTARERAKLQIKLGK	TCGA
P20700	586	LMNB1	106	E	K	TCGA-FD-A3SN	BLCA	109	Acetylation	2	7	7	KLQIELGKCKAEHDQ	KLQIKLGKCKAEHDQ	TCGA
P20700	586	LMNB1	106	E	K	TCGA-FD-A3SN	BLCA	111	Acetylation	1	7	7	QIELGKCKAEHDQLL	QIKLGKCKAEHDQLL	TCGA
P20810	708	CAST	567	L	I	18195:2422953:2285875	BLCA	573	Acetylation	1	7	7	DLDDALDKLSDSLGQ	DIDDALDKLSDSLGQ	COSMIC
P20810	708	CAST	567	L	I	TCGA-E5-A2PC	BLCA	573	Acetylation	1	7	7	DLDDALDKLSDSLGQ	DIDDALDKLSDSLGQ	TCGA
P21283	382	ATP6V1C1	131	Q	E	TCGA-GV-A3JZ	BLCA	137	Acetylation	2	7	7	TQIDNDLKSRASAYN	TEIDNDLKSRASAYN	TCGA
P21291	193	CSRP1	54	E	K	TCGA-XF-A9T0	BLCA	59	Acetylation	1	7	7	HGEEIYCKSCYGKKY	HGKEIYCKSCYGKKY	TCGA
P21333	2647	FLNA	1301	S	L	TCGA-5N-A9KI	BLCA	1294	Acetylation	1	7	7	QTGGPHVKARVANPS	QTGGPHVKARVANPL	TCGA
P21333	2647	FLNA	226	R	Q	TCGA-K4-A5RI	BLCA	220	Acetylation	1	7	7	WDSWDASKPVTNARE	WDSWDASKPVTNAQE	TCGA
P21333	2647	FLNA	2389	A	V	TCGA-G2-A2EJ	BLCA	2387	Acetylation	2	7	7	VTEIDQDKYAVRFIP	VTEIDQDKYVVRFIP	TCGA
P21333	2647	FLNA	2535	V	A	TCGA-XF-AAN5	BLCA	2540	Acetylation	1	7	7	VFVDSLTKATCAPQH	VFADSLTKATCAPQH	TCGA
P21333	2647	FLNA	567	E	K	TCGA-CU-A3QU	BLCA	569	Acetylation	1	7	7	GRSPFEVKVGTECGN	GRSPFKVKVGTECGN	TCGA
P21333	2647	FLNA	91	R	G	TCGA-G2-A2EO	BLCA	87	Acetylation	2	7	7	LLEVLSQKKMHRKHN	LLEVLSQKKMHGKHN	TCGA
P21333	2647	FLNA	91	R	G	TCGA-G2-A2EO	BLCA	92	Acetylation	1	7	7	SQKKMHRKHNQRPTF	SQKKMHGKHNQRPTF	TCGA
P21554	472	CNR1	405	R	Q	TCGA-XF-AAN5	BLCA	402	Acetylation	1	7	7	IIYALRSKDLRHAFR	IIYALRSKDLQHAFR	TCGA
P21673	171	SAT1	23	E	K	TCGA-YC-A89H	BLCA	26	Acetylation	2	7	7	RLIKELAKYEYMEEQ	RLIKKLAKYEYMEEQ	TCGA
P21796	283	VDAC1	104	S	L	TCGA-ZF-A9RD	BLCA	109	Acetylation	1	7	7	SFSPNTGKKNAKIKT	SFLPNTGKKNAKIKT	TCGA
P21796	283	VDAC1	251	L	V	TCGA-MV-A51V	BLCA	252	Acetylation	1	7	7	LGYTQTLKPGIKLTL	LGYTQTVKPGIKLTL	TCGA
P22033	750	MUT	462	G	E	TCGA-BT-A3PK	BLCA	465	Acetylation	1	7	7	AVAEGIPKLRIEECA	AVAEEIPKLRIEECA	TCGA
P22059	807	OSBP	345	S	F	TCGA-G2-A3VY	BLCA	340	Acetylation	1	7	7	PGNVGSGKDQCCSGK	PGNVGSGKDQCCFGK	TCGA
P22102	1010	GART	347	D	H	TCGA-XF-A9SP	BLCA	350	Acetylation	1	7	7	GYPGDYTKGVEITGF	GYPGHYTKGVEITGF	TCGA
P22234	425	PAICS	14	Y	C	TCGA-ZF-A9RC	BLCA	11	Acetylation	2	7	7	AEVLNIGKKLYEGKT	AEVLNIGKKLCEGKT	TCGA
P22234	425	PAICS	14	Y	C	TCGA-ZF-A9RC	BLCA	17	Acetylation	2	7	7	GKKLYEGKTKEVYEL	GKKLCEGKTKEVYEL	TCGA
P22234	425	PAICS	14	Y	C	TCGA-ZF-A9RC	BLCA	19	Acetylation	2	7	7	KLYEGKTKEVYELLD	KLCEGKTKEVYELLD	TCGA
P22234	425	PAICS	308	E	K	TCGA-LT-A5Z6	BLCA	304	Acetylation	1	7	7	LRVTSAHKGPDETLR	LRVTSAHKGPDKTLR	TCGA
P22307	547	SCP2	189	H	N	TCGA-KQ-A41N	BLCA	183	Acetylation	2	7	7	TKIEHFAKIGWKNHK	TKIEHFAKIGWKNNK	TCGA
P22307	547	SCP2	449	E	K	TCGA-BT-A20O	BLCA	443	Acetylation	2	7	7	VFKEIEKKLEEEGEQ	VFKEIEKKLEEEGKQ	TCGA
P22307	547	SCP2	449	E	K	TCGA-BT-A20O	BLCA	453	Acetylation	2	7	7	EEGEQFVKKIGGIFA	EEGKQFVKKIGGIFA	TCGA
P22307	547	SCP2	449	E	K	TCGA-BT-A20O	BLCA	454	Acetylation	1	7	7	EGEQFVKKIGGIFAF	EGKQFVKKIGGIFAF	TCGA
P22626	353	HNRNPA2B1	164	D	N	TCGA-XF-AAMG	BLCA	168	Acetylation	2	7	7	DDHDPVDKIVLQKYH	DDHNPVDKIVLQKYH	TCGA
P22626	353	HNRNPA2B1	16	E	Q	TCGA-GU-A42Q	BLCA	17	Acetylation	2	7	7	LERKKREKEQFRKLF	LERKKRQKEQFRKLF	TCGA
P22626	353	HNRNPA2B1	16	E	Q	TCGA-GU-A42Q	BLCA	22	Acetylation	1	7	7	REKEQFRKLFIGGLS	RQKEQFRKLFIGGLS	TCGA
P22830	423	FECH	133	K	N	TCGA-DK-A6AW	BLCA	133	Acetylation	1	7	7	IGGGSPIKIWTSKQG	IGGGSPINIWTSKQG	TCGA
P22830	423	FECH	133	K	N	TCGA-DK-A6AW	BLCA	138	Acetylation	1	7	7	PIKIWTSKQGEGMVK	PINIWTSKQGEGMVK	TCGA
P23246	707	SFPQ	308	I	M	TCGA-GC-A4ZW	BLCA	314	Acetylation	2	7	7	DITEDEFKRLFAKYG	DMTEDEFKRLFAKYG	TCGA
P23284	216	PPIB	49	D	H	TCGA-E5-A4U1	BLCA	45	Acetylation	1	7	7	KGPKVTVKVYFDLRI	KGPKVTVKVYFHLRI	TCGA
P23284	216	PPIB	95	R	G	TCGA-DK-A6B6	BLCA	98	Acetylation	1	7	7	SKFHRVIKDFMIQGG	SKFHGVIKDFMIQGG	TCGA
P23378	1020	GLDC	870	F	L	TCGA-DK-A3IT	BLCA	872	Acetylation	1	7	7	LDTRPFKKSANIEAV	LDTRPLKKSANIEAV	TCGA
P23381	471	WARS	153	K	N	TCGA-DK-A6B6	BLCA	154	Acetylation	1	7	7	LDAYENKKPFYLYTG	LDAYENNKPFYLYTG	TCGA
P23526	432	AHCY	411	E	D	TCGA-LC-A66R	BLCA	405	Acetylation	2	7	7	HLGKLNVKLTKLTEK	HLGKLNVKLTKLTDK	TCGA
P23526	432	AHCY	411	E	D	TCGA-LC-A66R	BLCA	408	Acetylation	2	7	7	KLNVKLTKLTEKQAQ	KLNVKLTKLTDKQAQ	TCGA
P23526	432	AHCY	411	E	D	TCGA-LC-A66R	BLCA	412	Acetylation	2	7	7	KLTKLTEKQAQYLGM	KLTKLTDKQAQYLGM	TCGA
P23528	166	CFL1	92	K	E	TCGA-4Z-AA7W	BLCA	92	Acetylation	2	7	7	YDATYETKESKKEDL	YDATYETEESKKEDL	TCGA
P23743	735	DGKA	653	R	S	TCGA-BL-A13I	BLCA	652	Acetylation	1	7	7	CVPDLSDKRLEVVGL	CVPDLSDKSLEVVGL	TCGA
P23769	480	GATA2	396	R	W	TCGA-K4-A5RH	BLCA	389	Acetylation	1	7	7	VNRPLTMKKEGIQTR	VNRPLTMKKEGIQTW	TCGA
P23769	480	GATA2	396	R	W	TCGA-K4-A5RH	BLCA	390	Acetylation	1	7	7	NRPLTMKKEGIQTRN	NRPLTMKKEGIQTWN	TCGA
P23769	480	GATA2	396	R	W	TCGA-K4-A5RH	BLCA	399	Acetylation	1	7	7	GIQTRNRKMSNKSKK	GIQTWNRKMSNKSKK	TCGA
P23769	480	GATA2	396	R	W	TCGA-K4-A5RH	BLCA	403	Acetylation	2	7	7	RNRKMSNKSKKSKKG	WNRKMSNKSKKSKKG	TCGA
P23769	480	GATA2	412	E	Q	TCGA-FD-A6TB	BLCA	405	Acetylation	2	7	7	RKMSNKSKKSKKGAE	RKMSNKSKKSKKGAQ	TCGA
P23769	480	GATA2	412	E	Q	TCGA-FD-A6TB	BLCA	406	Acetylation	1	7	7	KMSNKSKKSKKGAEC	KMSNKSKKSKKGAQC	TCGA
P23769	480	GATA2	412	E	Q	TCGA-FD-A6TB	BLCA	408	Acetylation	1	7	7	SNKSKKSKKGAECFE	SNKSKKSKKGAQCFE	TCGA
P23769	480	GATA2	412	E	Q	TCGA-FD-A6TB	BLCA	409	Acetylation	1	7	7	NKSKKSKKGAECFEE	NKSKKSKKGAQCFEE	TCGA
P23786	658	CPT2	240	A	S	TCGA-GU-A767	BLCA	239	Acetylation	1	7	7	DELFTDDKARHLLVL	DELFTDDKSRHLLVL	TCGA
P23786	658	CPT2	514	E	Q	TCGA-MV-A51V	BLCA	510	Acetylation	1	7	7	RPASVYTKRCSEAFV	RPASVYTKRCSQAFV	TCGA
P24752	427	ACAT1	118	P	A	TCGA-ZF-A9R1	BLCA	124	Acetylation	1	7	7	TPCTTINKVCASGMK	TACTTINKVCASGMK	TCGA
P24752	427	ACAT1	129	G	E	TCGA-XF-A9SJ	BLCA	124	Acetylation	1	7	7	TPCTTINKVCASGMK	TPCTTINKVCASEMK	TCGA
P25098	689	GRK2	167	E	K	TCGA-ZF-A9RL	BLCA	164	Acetylation	2	7	7	LRGDVFQKFIESDKF	LRGDVFQKFIKSDKF	TCGA
P25205	808	MCM3	270	K	T	TCGA-DK-A6AW	BLCA	266	Acetylation	2	7	7	VLIACNVKQMSKDAQ	VLIACNVKQMSTDAQ	TCGA
P25398	132	RPS12	109	V	L	TCGA-FT-A61P	BLCA	102	Acetylation	1	7	7	DREGKPRKVVGCSCV	DREGKPRKVVGCSCL	TCGA
P25398	132	RPS12	109	V	L	TCGA-FT-A61P	BLCA	112	Acetylation	1	7	7	GCSCVVVKDYGKESQ	GCSCLVVKDYGKESQ	TCGA
P25398	132	RPS12	109	V	L	TCGA-FT-A61P	BLCA	116	Acetylation	2	7	7	VVVKDYGKESQAKDV	LVVKDYGKESQAKDV	TCGA
P25398	132	RPS12	86	G	R	TCGA-FD-A43P	BLCA	84	Acetylation	1	7	7	IKVDDNKKLGEWVGL	IKVDDNKKLREWVGL	TCGA
P25398	132	RPS12	86	G	R	TCGA-FD-A43P	BLCA	93	Acetylation	1	7	7	GEWVGLCKIDREGKP	REWVGLCKIDREGKP	TCGA
P25440	801	BRD2	268	P	T	TCGA-XF-AAN2	BLCA	275	Acetylation	1	7	7	PPAQPLAKKKGVKRK	TPAQPLAKKKGVKRK	TCGA
P25440	801	BRD2	344	G	E	TCGA-UY-A9PA	BLCA	342	Acetylation	2	7	7	QQQHQSSKKGKLSEQ	QQQHQSSKKEKLSEQ	TCGA
P25440	801	BRD2	344	G	E	TCGA-UY-A9PA	BLCA	343	Acetylation	1	7	7	QQHQSSKKGKLSEQL	QQHQSSKKEKLSEQL	TCGA
P25440	801	BRD2	344	G	E	TCGA-UY-A9PA	BLCA	345	Acetylation	1	7	7	HQSSKKGKLSEQLKH	HQSSKKEKLSEQLKH	TCGA
P25440	801	BRD2	551	K	N	TCGA-DK-A6AW	BLCA	544	Acetylation	1	7	7	LSQGPISKPKRKREK	LSQGPISKPKRKREN	TCGA
P25440	801	BRD2	759	E	D	TCGA-SY-A9G5	BLCA	760	Acetylation	1	7	7	PPKKANEKTESSSAQ	PPKKANDKTESSSAQ	TCGA
P25490	414	YY1	252	S	L	TCGA-K4-A4AB	BLCA	258	Acetylation	1	7	7	YSEYMTGKKLPPGGI	YLEYMTGKKLPPGGI	TCGA
P25685	340	DNAJB1	18	E	Q	TCGA-MV-A51V	BLCA	21	Acetylation	2	7	7	GASDEEIKRAYRRQA	GASDQEIKRAYRRQA	TCGA
P25705	553	ATP5A1	547	F	L	TCGA-DK-A6AW	BLCA	541	Acetylation	2	7	7	EQSDAKLKEIVTNFL	EQSDAKLKEIVTNLL	TCGA
P25786	263	PSMA1	188	V	L	TCGA-FD-A6TC	BLCA	189	Acetylation	2	7	7	CNLNELVKHGLRALR	CNLNELLKHGLRALR	TCGA
P25787	234	PSMA2	175	E	Q	TCGA-E7-A6MF	BLCA	171	Acetylation	2	7	7	GKNYVNGKTFLEKRY	GKNYVNGKTFLQKRY	TCGA
P25788	255	PSMA3	178	E	Q	TCGA-GC-A4ZW	BLCA	179	Acetylation	2	7	7	AAKTEIEKLQMKEMT	AAKTEIQKLQMKEMT	TCGA
P25788	255	PSMA3	178	E	Q	TCGA-GC-A4ZW	BLCA	183	Acetylation	2	7	7	EIEKLQMKEMTCRDI	EIQKLQMKEMTCRDI	TCGA
P26196	483	DDX6	454	G	E	TCGA-GC-A3YS	BLCA	458	Acetylation	1	7	7	EQLGTEIKPIPSNID	EQLETEIKPIPSNID	TCGA
P26232	953	CTNNA2	894	Y	C	TCGA-ZF-A9R5	BLCA	889	Acetylation	1	7	7	ASYVASTKYQKVYGT	ASYVASTKYQKVCGT	TCGA
P26358	1616	DNMT1	1592	I	M	TCGA-ZF-AA4N	BLCA	1599	Acetylation	2	7	7	IKLCMLAKARESASA	MKLCMLAKARESASA	TCGA
P26358	1616	DNMT1	1596	M	K	TCGA-DK-AA77	BLCA	1599	Acetylation	2	7	7	IKLCMLAKARESASA	IKLCKLAKARESASA	TCGA
P26358	1616	DNMT1	170	H	D	TCGA-DK-A3IT	BLCA	173	Acetylation	1	7	7	TITSHFAKGPAKRKP	TITSDFAKGPAKRKP	TCGA
P26358	1616	DNMT1	181	Q	E	TCGA-DK-A3IT	BLCA	188	Acetylation	2	7	7	QEESERAKSDESIKE	EEESERAKSDESIKE	TCGA
P26358	1616	DNMT1	48	L	V	TCGA-ZF-A9RL	BLCA	43	Acetylation	2	7	7	LTEKECVKEKLNLLH	LTEKECVKEKLNVLH	TCGA
P26358	1616	DNMT1	48	L	V	TCGA-ZF-A9RL	BLCA	45	Acetylation	2	7	7	EKECVKEKLNLLHEF	EKECVKEKLNVLHEF	TCGA
P26358	1616	DNMT1	84	S	C	TCGA-ZF-A9RL	BLCA	81	Acetylation	2	7	7	SEEGYLAKVKSLLNK	SEEGYLAKVKCLLNK	TCGA
P26358	1616	DNMT1	972	H	Q	TCGA-DK-AA6U	BLCA	975	Acetylation	1	7	7	LYPEHYRKYSDYIKG	LYPEQYRKYSDYIKG	TCGA
P26368	475	U2AF2	413	K	R	TCGA-BT-A20N	BLCA	413	Acetylation	1	7	7	CSKYGLVKSIEIPRP	CSKYGLVRSIEIPRP	TCGA
P26373	211	RPL13	121	R	C	TCGA-DK-A6B6	BLCA	123	Acetylation	1	7	7	RLKEYRSKLILFPRK	RLKEYCSKLILFPRK	TCGA
P26373	211	RPL13	132	S	L	TCGA-DK-A6B6	BLCA	136	Acetylation	1	7	7	RKPSAPKKGDSSAEE	RKPLAPKKGDSSAEE	TCGA
P26373	211	RPL13	209	K	N	TCGA-GV-A3QK	BLCA	210	Acetylation	1	7	7	AEQDVEKKK******	AEQDVENKK******	TCGA
P26583	209	HMGB2	124	D	H	TCGA-BT-A20P	BLCA	127	Acetylation	1	7	7	LSIGDTAKKLGEMWS	LSIGHTAKKLGEMWS	TCGA
P26583	209	HMGB2	124	D	H	TCGA-BT-A20P	BLCA	128	Acetylation	1	7	7	SIGDTAKKLGEMWSE	SIGHTAKKLGEMWSE	TCGA
P26583	209	HMGB2	168	S	I	TCGA-DK-AA6S	BLCA	172	Acetylation	1	7	7	KGKSEAGKKGPGRPT	KGKIEAGKKGPGRPT	TCGA
P26583	209	HMGB2	168	S	I	TCGA-DK-AA6S	BLCA	173	Acetylation	1	7	7	GKSEAGKKGPGRPTG	GKIEAGKKGPGRPTG	TCGA
P26599	531	PTBP1	47	F	L	TCGA-K4-A6FZ	BLCA	45	Acetylation	1	7	7	AANGNDSKKFKGDSR	AANGNDSKKLKGDSR	TCGA
P26639	723	TARS	16	E	K	TCGA-FD-A3B8	BLCA	12	Acetylation	1	7	7	KASSPSGKMGGEEKP	KASSPSGKMGGKEKP	TCGA
P26639	723	TARS	16	E	K	TCGA-FD-A3B8	BLCA	18	Acetylation	1	7	7	GKMGGEEKPIGAGEE	GKMGGKEKPIGAGEE	TCGA
P26639	723	TARS	17	E	K	TCGA-DK-AA6S	BLCA	12	Acetylation	1	7	7	KASSPSGKMGGEEKP	KASSPSGKMGGEKKP	TCGA
P26639	723	TARS	17	E	K	TCGA-DK-AA6S	BLCA	18	Acetylation	1	7	7	GKMGGEEKPIGAGEE	GKMGGEKKPIGAGEE	TCGA
P26639	723	TARS	217	E	Q	TCGA-E7-A97P	BLCA	213	Acetylation	2	7	7	CKKIIKEKQAFERLE	CKKIIKEKQAFQRLE	TCGA
P26639	723	TARS	631	D	N	TCGA-KQ-A41P	BLCA	636	Acetylation	2	7	7	TCDEYAQKVRQQFHD	TCNEYAQKVRQQFHD	TCGA
P26641	437	EEF1G	260	E	K	TCGA-UY-A9PH	BLCA	253	Acetylation	1	7	7	AERKEEKKAAAPAPE	AERKEEKKAAAPAPK	TCGA
P27144	223	AK4	59	E	Q	TCGA-E7-A7XN	BLCA	55	Acetylation	2	7	7	TEVGEMAKQYIEKSL	TEVGEMAKQYIQKSL	TCGA
P27144	223	AK4	59	E	Q	TCGA-E7-A7XN	BLCA	60	Acetylation	1	7	7	MAKQYIEKSLLVPDH	MAKQYIQKSLLVPDH	TCGA
P27348	245	YWHAQ	73	D	Y	TCGA-KQ-A41N	BLCA	68	Acetylation	2	7	7	VISSIEQKTDTSDKK	VISSIEQKTDTSYKK	TCGA
P27348	245	YWHAQ	73	D	Y	TCGA-KQ-A41N	BLCA	80	Acetylation	2	7	7	DKKLQLIKDYREKVE	YKKLQLIKDYREKVE	TCGA
P27540	787	ARNT	546	D	G	TCGA-E7-A97P	BLCA	540	Acetylation	1	7	7	TTGPEHSKPLEKSDG	TTGPEHSKPLEKSGG	TCGA
P27540	787	ARNT	64	D	G	TCGA-KQ-A41Q	BLCA	58	Acetylation	1	7	7	DDGEGNSKFLRCDDD	DDGEGNSKFLRCDGD	TCGA
P27708	2225	CAD	753	T	A	TCGA-BT-A2LB	BLCA	747	Acetylation	1	7	7	IPRWDLSKFLRVSTK	IPRWDLSKFLRVSAK	TCGA
P27708	2225	CAD	753	T	A	TCGA-BT-A2LB	BLCA	754	Acetylation	1	7	7	KFLRVSTKIGSCMKS	KFLRVSAKIGSCMKS	TCGA
P27708	2225	CAD	753	T	A	TCGA-BT-A2LB	BLCA	760	Acetylation	1	7	7	TKIGSCMKSVGEVMG	AKIGSCMKSVGEVMG	TCGA
P27797	417	CALR	166	D	N	TCGA-ZF-A9R7	BLCA	159	Acetylation	2	7	7	GKNVLINKDIRCKDD	GKNVLINKDIRCKDN	TCGA
P27797	417	CALR	166	D	N	TCGA-ZF-A9R7	BLCA	164	Acetylation	1	7	7	INKDIRCKDDEFTHL	INKDIRCKDNEFTHL	TCGA
P27797	417	CALR	219	W	L	TCGA-DK-A2I1	BLCA	215	Acetylation	1	7	7	IKDPDASKPEDWDER	IKDPDASKPEDLDER	TCGA
P27797	417	CALR	255	E	K	TCGA-ZF-A9R7	BLCA	249	Acetylation	1	7	7	IPDPDAKKPEDWDEE	IPDPDAKKPEDWDKE	TCGA
P27816	1152	MAP4	1010	S	F	TCGA-FD-A3SP	BLCA	1007	Acetylation	1	7	7	SYSHIQSKCGSKDNI	SYSHIQSKCGFKDNI	TCGA
P27816	1152	MAP4	1010	S	F	TCGA-FD-A3SP	BLCA	1015	Acetylation	1	7	7	CGSKDNIKHVPGGGN	CGFKDNIKHVPGGGN	TCGA
P27816	1152	MAP4	839	T	N	TCGA-DK-A3WW	BLCA	838	Acetylation	1	7	7	PKKPTAIKTEGKPAE	PKKPTAIKNEGKPAE	TCGA
P27824	592	CANX	102	G	R	TCGA-GU-A766	BLCA	103	Acetylation	2	7	7	EIAKYDGKWEVEEMK	EIAKYDRKWEVEEMK	TCGA
P27824	592	CANX	227	K	N	TCGA-KQ-A41Q	BLCA	227	Acetylation	2	7	7	KRPDADLKTYFTDKK	KRPDADLNTYFTDKK	TCGA
P27824	592	CANX	227	K	N	TCGA-KQ-A41Q	BLCA	233	Acetylation	1	7	7	LKTYFTDKKTHLYTL	LNTYFTDKKTHLYTL	TCGA
P27986	724	PIK3R1	670	C	Y	TCGA-DK-A1AC	BLCA	668	Acetylation	1	7	7	VVVDGEVKHCVINKT	VVVDGEVKHYVINKT	TCGA
P28072	239	PSMB6	62	N	K	TCGA-BT-A3PK	BLCA	67	Acetylation	1	7	7	IANRVTDKLTPIHDR	IAKRVTDKLTPIHDR	TCGA
P28288	659	ABCD3	342	H	Y	TCGA-DK-A3IN	BLCA	347	Acetylation	1	7	7	LSHPRHLKSTHSELL	LSYPRHLKSTHSELL	TCGA
P28288	659	ABCD3	354	L	V	TCGA-DK-A3IN	BLCA	347	Acetylation	1	7	7	LSHPRHLKSTHSELL	LSHPRHLKSTHSELV	TCGA
P28324	431	ELK4	130	Q	E	TCGA-XF-AAMG	BLCA	125	Acetylation	1	7	7	KDVENGGKDKPPQPG	KDVENGGKDKPPEPG	TCGA
P28330	430	ACADL	326	H	Y	TCGA-E7-A5KE	BLCA	322	Acetylation	2	7	7	KQRKAFGKTVAHLQT	KQRKAFGKTVAYLQT	TCGA
P28702	533	RXRB	207	I	M	TCGA-XF-A8HE	BLCA	202	Acetylation	1	7	7	PGGPGAGKRLCAICG	PGGPGAGKRLCAMCG	TCGA
P28715	1186	ERCC5	1049	D	N	TCGA-XF-AAN0	BLCA	1050	Acetylation	2	7	7	KEFELLDKAKGKTQK	KEFELLNKAKGKTQK	TCGA
P28838	519	LAP3	495	L	V	TCGA-ZF-A9RF	BLCA	489	Acetylation	1	7	7	IAGVMTNKDEVPYLR	IAGVMTNKDEVPYVR	TCGA
P29083	439	GTF2E1	16	R	Q	TCGA-DK-A3WX	BLCA	19	Acetylation	2	7	7	AALKRLAKYVIRGFY	AALKQLAKYVIRGFY	TCGA
P29083	439	GTF2E1	334	S	C	TCGA-FD-A6TA	BLCA	330	Acetylation	2	7	7	RALLIHEKKTSSAMA	RALLIHEKKTSCAMA	TCGA
P29144	1249	TPP2	1006	D	H	TCGA-XF-A9T5	BLCA	999	Acetylation	1	7	7	YLIPPPTKTKNGSKD	YLIPPPTKTKNGSKH	TCGA
P29144	1249	TPP2	398	L	V	TCGA-UY-A78N	BLCA	401	Acetylation	1	7	7	AEYSLREKLPANQYT	AEYSVREKLPANQYT	TCGA
P29144	1249	TPP2	690	L	I	TCGA-KQ-A41N	BLCA	697	Acetylation	1	7	7	LHAVQLVKQRAYRSH	IHAVQLVKQRAYRSH	TCGA
P29144	1249	TPP2	705	E	Q	TCGA-2F-A9KO	BLCA	708	Acetylation	1	7	7	YRSHEFYKFCSLPEK	YRSHQFYKFCSLPEK	TCGA
P29218	277	IMPA1	22	V	L	TCGA-DK-A2I1	BLCA	28	Acetylation	2	7	7	EVVCEAIKNEMNVML	ELVCEAIKNEMNVML	TCGA
P29475	1434	NOS1	233	M	I	TCGA-ZF-A9R1	BLCA	234	Acetylation	2	7	7	APAKAEMKDMGIQVD	APAKAEIKDMGIQVD	TCGA
P29728	719	OAS2	380	N	K	TCGA-UY-A78K	BLCA	378	Acetylation	2	7	7	NIIRTFLKENCFRQS	NIIRTFLKEKCFRQS	TCGA
P29728	719	OAS2	382	F	L	TCGA-XF-A9SH	BLCA	378	Acetylation	2	7	7	NIIRTFLKENCFRQS	NIIRTFLKENCLRQS	TCGA
P29803	388	PDHA2	173	A	V	TCGA-FD-A6TC	BLCA	180	Acetylation	1	7	7	AGIALACKYKGNDEI	VGIALACKYKGNDEI	TCGA
P29966	332	MARCKS	13	E	Q	TCGA-FD-A43N	BLCA	11	Acetylation	1	7	7	QFSKTAAKGEAAAER	QFSKTAAKGQAAAER	TCGA
P30038	563	ALDH4A1	110	L	M	TCGA-G2-A2EJ	BLCA	104	Acetylation	2	7	7	ADKSLLNKAIEAALA	ADKSLLNKAIEAAMA	TCGA
P30038	563	ALDH4A1	465	E	Q	TCGA-K4-A4AC	BLCA	462	Acetylation	2	7	7	VYVYPDDKYKETLQL	VYVYPDDKYKQTLQL	TCGA
P30040	261	ERP29	192	K	N	TCGA-DK-A2I2	BLCA	192	Acetylation	2	7	7	QDNLSSVKETQKKWA	QDNLSSVNETQKKWA	TCGA
P30041	224	PRDX6	124	E	K	TCGA-MV-A51V	BLCA	122	Acetylation	1	7	7	GMLDPAEKDEKGMPV	GMLDPAEKDKKGMPV	TCGA
P30041	224	PRDX6	124	E	K	TCGA-MV-A51V	BLCA	125	Acetylation	1	7	7	DPAEKDEKGMPVTAR	DPAEKDKKGMPVTAR	TCGA
P30041	224	PRDX6	96	E	K	TCGA-DK-A2I4	BLCA	97	Acetylation	1	7	7	NCEEPTEKLPFPIID	NCEEPTKKLPFPIID	TCGA
P30048	256	PRDX3	237	S	C	TCGA-CF-A47X	BLCA	241	Acetylation	1	7	7	TPDSPTIKPSPAASK	TPDCPTIKPSPAASK	TCGA
P30101	505	PDIA3	212	T	S	TCGA-DK-A3IS	BLCA	214	Acetylation	1	7	7	RPSHLTNKFEDKTVA	RPSHLSNKFEDKTVA	TCGA
P30101	505	PDIA3	212	T	S	TCGA-DK-A3IS	BLCA	218	Acetylation	2	7	7	LTNKFEDKTVAYTEQ	LSNKFEDKTVAYTEQ	TCGA
P30101	505	PDIA3	221	A	V	TCGA-4Z-AA87	BLCA	214	Acetylation	1	7	7	RPSHLTNKFEDKTVA	RPSHLTNKFEDKTVV	TCGA
P30101	505	PDIA3	221	A	V	TCGA-4Z-AA87	BLCA	218	Acetylation	2	7	7	LTNKFEDKTVAYTEQ	LTNKFEDKTVVYTEQ	TCGA
P30101	505	PDIA3	221	A	V	TCGA-4Z-AA87	BLCA	226	Acetylation	2	7	7	TVAYTEQKMTSGKIK	TVVYTEQKMTSGKIK	TCGA
P30101	505	PDIA3	408	H	R	TCGA-DK-A2I2	BLCA	415	Acetylation	1	7	7	HCKNLEPKYKELGEK	RCKNLEPKYKELGEK	TCGA
P30101	505	PDIA3	487	P	H	TCGA-DK-A2I1	BLCA	494	Acetylation	2	7	7	PPVIQEEKPKKKKKA	HPVIQEEKPKKKKKA	TCGA
P30153	589	PPP2R1A	282	D	H	TCGA-FD-A5C1	BLCA	280	Acetylation	1	7	7	AVGPEITKTDLVPAF	AVGPEITKTHLVPAF	TCGA
P30153	589	PPP2R1A	314	S	L	TCGA-G2-A2EO	BLCA	307	Acetylation	2	7	7	AAASHKVKEFCENLS	AAASHKVKEFCENLL	TCGA
P30414	1462	NKTR	943	D	N	TCGA-YC-A89H	BLCA	949	Acetylation	1	7	7	PDDNGAWKSSKQRTS	PNDNGAWKSSKQRTS	TCGA
P30520	456	ADSS	41	E	K	TCGA-DK-A1A3	BLCA	43	Acetylation	1	7	7	AQWGDEGKGKVVDLL	AQWGDKGKGKVVDLL	TCGA
P30520	456	ADSS	41	E	K	TCGA-DK-A1A3	BLCA	45	Acetylation	1	7	7	WGDEGKGKVVDLLAQ	WGDKGKGKVVDLLAQ	TCGA
P30566	484	ADSL	223	D	E	TCGA-GD-A3OP	BLCA	224	Acetylation	2	7	7	HKVEQLDKMVTEKAG	HKVEQLEKMVTEKAG	TCGA
P30838	453	ALDH3A1	6	E	K	TCGA-BT-A3PJ	BLCA	3	Acetylation	1	7	7	*****MSKISEAVKR	*****MSKISKAVKR	TCGA
P30876	1174	POLR2B	853	L	F	TCGA-ZF-A9R7	BLCA	847	Acetylation	2	7	7	MRHAIYDKLDDDGLI	MRHAIYDKLDDDGFI	TCGA
P31040	664	SDHA	360	E	D	TCGA-MV-A51V	BLCA	361	Acetylation	1	7	7	GRGCGPEKDHVYLQL	GRGCGPDKDHVYLQL	TCGA
P31040	664	SDHA	402	V	L	TCGA-DK-A2I6	BLCA	397	Acetylation	1	7	7	FAGVDVTKEPIPVLP	FAGVDVTKEPIPLLP	TCGA
P31040	664	SDHA	494	M	I	TCGA-FD-A3SL	BLCA	498	Acetylation	1	7	7	ESVMNLDKLRFADGS	ESVINLDKLRFADGS	TCGA
P31146	461	CORO1A	133	R	H	TCGA-FD-A43P	BLCA	132	Acetylation	1	7	7	VTLEGHTKRVGIVAW	VTLEGHTKHVGIVAW	TCGA
P31153	395	MAT2A	344	E	Q	TCGA-DK-A3WW	BLCA	350	Acetylation	2	7	7	RELLEIVKKNFDLRP	RQLLEIVKKNFDLRP	TCGA
P31153	395	MAT2A	351	K	N	TCGA-DK-A3WW	BLCA	350	Acetylation	2	7	7	RELLEIVKKNFDLRP	RELLEIVKNNFDLRP	TCGA
P31153	395	MAT2A	353	F	L	TCGA-2F-A9KT	BLCA	350	Acetylation	2	7	7	RELLEIVKKNFDLRP	RELLEIVKKNLDLRP	TCGA
P31153	395	MAT2A	51	D	H	TCGA-KQ-A41S	BLCA	53	Acetylation	1	7	7	LQQDPDAKVACETVA	LQQDPHAKVACETVA	TCGA
P31314	330	TLX1	230	E	K	TCGA-FD-A3SN	BLCA	236	Acetylation	2	7	7	AERAALAKALKMTDA	AKRAALAKALKMTDA	TCGA
P31327	1500	CPS1	1289	D	G	TCGA-E5-A4TZ	BLCA	1291	Acetylation	1	7	7	IGENVDEKHLPTLDH	IGENVGEKHLPTLDH	TCGA
P31327	1500	CPS1	563	P	L	TCGA-DK-AA71	BLCA	560	Acetylation	2	7	7	KLNEINEKIAPSFAV	KLNEINEKIALSFAV	TCGA
P31327	1500	CPS1	751	K	N	TCGA-DK-A1A6	BLCA	751	Acetylation	1	7	7	GIPLPEIKNVVSGKT	GIPLPEINNVVSGKT	TCGA
P31327	1500	CPS1	751	K	N	TCGA-DK-A1A6	BLCA	757	Acetylation	1	7	7	IKNVVSGKTSACFEP	INNVVSGKTSACFEP	TCGA
P31327	1500	CPS1	859	D	N	TCGA-DK-AA71	BLCA	856	Acetylation	2	7	7	TRIYAIAKAIDDNMS	TRIYAIAKAINDNMS	TCGA
P31689	397	DNAJA1	135	D	Y	TCGA-KQ-A41N	BLCA	130	Acetylation	2	7	7	TRKLALQKNVICDKC	TRKLALQKNVICYKC	TCGA
P31689	397	DNAJA1	135	D	Y	TCGA-KQ-A41N	BLCA	136	Acetylation	1	7	7	QKNVICDKCEGRGGK	QKNVICYKCEGRGGK	TCGA
P31689	397	DNAJA1	53	E	K	TCGA-ZF-AA4V	BLCA	46	Acetylation	2	7	7	PNEGEKFKQISQAYE	PNEGEKFKQISQAYK	TCGA
P31689	397	DNAJA1	53	E	K	TCGA-ZF-AA4V	BLCA	59	Acetylation	2	7	7	YEVLSDAKKRELYDK	YKVLSDAKKRELYDK	TCGA
P31689	397	DNAJA1	53	E	K	TCGA-ZF-AA4V	BLCA	60	Acetylation	2	7	7	EVLSDAKKRELYDKG	KVLSDAKKRELYDKG	TCGA
P31689	397	DNAJA1	69	E	Q	TCGA-XF-A8HE	BLCA	66	Acetylation	1	7	7	KKRELYDKGGEQAIK	KKRELYDKGGQQAIK	TCGA
P31939	592	ATIC	270	P	A	TCGA-UY-A78K	BLCA	266	Acetylation	1	7	7	IPAAASFKHVSPAGA	IPAAASFKHVSAAGA	TCGA
P31939	592	ATIC	270	P	Q	TCGA-H4-A2HO	BLCA	266	Acetylation	1	7	7	IPAAASFKHVSPAGA	IPAAASFKHVSQAGA	TCGA
P31946	246	YWHAB	19	E	K	TCGA-FD-A3SN	BLCA	13	Acetylation	2	7	7	SELVQKAKLAEQAER	SELVQKAKLAEQAKR	TCGA
P31947	248	SFN	31	E	D	TCGA-DK-A2I6	BLCA	32	Acetylation	1	7	7	FMKGAVEKGEELSCE	FMKGAVDKGEELSCE	TCGA
P31948	543	STIP1	305	R	L	TCGA-KQ-A41N	BLCA	301	Acetylation	2	7	7	EDYRQIAKAYARIGN	EDYRQIAKAYALIGN	TCGA
P31948	543	STIP1	305	R	L	TCGA-KQ-A41N	BLCA	312	Acetylation	2	7	7	RIGNSYFKEEKYKDA	LIGNSYFKEEKYKDA	TCGA
P31948	543	STIP1	387	I	M	TCGA-E7-A7XN	BLCA	381	Acetylation	2	7	7	GDYPQAMKHYTEAIK	GDYPQAMKHYTEAMK	TCGA
P31948	543	STIP1	387	I	M	TCGA-E7-A7XN	BLCA	388	Acetylation	2	7	7	KHYTEAIKRNPKDAK	KHYTEAMKRNPKDAK	TCGA
P31948	543	STIP1	507	I	V	TCGA-4Z-AA7R	BLCA	513	Acetylation	1	7	7	LILEQMQKDPQALSE	LVLEQMQKDPQALSE	TCGA
P31948	543	STIP1	511	M	V	TCGA-XF-A9T3	BLCA	513	Acetylation	1	7	7	LILEQMQKDPQALSE	LILEQVQKDPQALSE	TCGA
P32121	409	ARRB2	23	L	F	TCGA-H4-A2HO	BLCA	18	Acetylation	1	7	7	KKSSPNCKLTVYLGK	KKSSPNCKLTVYFGK	TCGA
P32121	409	ARRB2	23	L	F	TCGA-H4-A2HO	BLCA	25	Acetylation	1	7	7	KLTVYLGKRDFVDHL	KLTVYFGKRDFVDHL	TCGA
P32321	178	DCTD	73	N	T	TCGA-XF-A9T3	BLCA	74	Acetylation	1	7	7	WRRTAENKLDTKYPY	WRRTAETKLDTKYPY	TCGA
P32780	548	GTF2H1	215	M	I	TCGA-FD-A3B6	BLCA	218	Acetylation	1	7	7	VPHNMTEKEFWTRFF	VPHNITEKEFWTRFF	TCGA
P32780	548	GTF2H1	246	C	F	TCGA-UY-A78K	BLCA	240	Acetylation	1	7	7	DRLNTGSKDLFAECA	DRLNTGSKDLFAEFA	TCGA
P33176	963	KIF5B	6	E	K	TCGA-UY-A9PD	BLCA	10	Acetylation	2	7	7	DLAECNIKVMCRFRP	DLAKCNIKVMCRFRP	TCGA
P33176	963	KIF5B	768	L	V	TCGA-GD-A6C6	BLCA	761	Acetylation	2	7	7	LKATDQEKSRKLHEL	LKATDQEKSRKLHEV	TCGA
P33176	963	KIF5B	768	L	V	TCGA-GD-A6C6	BLCA	764	Acetylation	1	7	7	TDQEKSRKLHELTVM	TDQEKSRKLHEVTVM	TCGA
P33316	252	DUT	216	R	L	TCGA-KQ-A41N	BLCA	212	Acetylation	2	7	7	GKEKFEVKKGDRIAQ	GKEKFEVKKGDLIAQ	TCGA
P33778	126	HIST1H2BB	5	S	T	TCGA-ZF-AA56	BLCA	12	Acetylation	1	7	7	SKSAPAPKKGSKKAI	TKSAPAPKKGSKKAI	TCGA
P33778	126	HIST1H2BB	5	S	T	TCGA-ZF-AA56	BLCA	6	Acetylation	1	7	7	**MPEPSKSAPAPKK	**MPEPTKSAPAPKK	TCGA
P33991	863	MCM4	805	L	F	TCGA-DK-A1A3	BLCA	806	Acetylation	2	7	7	EELAEALKKLILSKG	EELAEAFKKLILSKG	TCGA
P33993	719	MCM7	242	D	N	TCGA-DK-AA6P	BLCA	236	Acetylation	2	7	7	FIKFQEMKMQEHSDQ	FIKFQEMKMQEHSNQ	TCGA
P33993	719	MCM7	306	M	I	TCGA-ZF-AA4X	BLCA	308	Acetylation	1	7	7	HRIVKMNKSEDDESG	HRIVKINKSEDDESG	TCGA
P33993	719	MCM7	634	I	M	TCGA-E7-A85H	BLCA	627	Acetylation	2	7	7	RMVDVVEKEDVNEAI	RMVDVVEKEDVNEAM	TCGA
P34896	483	SHMT1	156	D	H	TCGA-ZF-A9R2	BLCA	158	Acetylation	1	7	7	HGFMTDKKKISATSI	HGFMTHKKKISATSI	TCGA
P34931	641	HSPA1L	532	E	K	TCGA-MV-A51V	BLCA	528	Acetylation	2	7	7	VLDAEKYKAEDEVQR	VLDAEKYKAEDKVQR	TCGA
P34931	641	HSPA1L	595	D	H	TCGA-ZF-A9R7	BLCA	599	Acetylation	1	7	7	DEFDHKRKELEQMCN	DEFHHKRKELEQMCN	TCGA
P34931	641	HSPA1L	595	D	N	TCGA-FD-A3B6	BLCA	599	Acetylation	1	7	7	DEFDHKRKELEQMCN	DEFNHKRKELEQMCN	TCGA
P35080	140	PFN2	138	S	C	TCGA-ZF-AA51	BLCA	133	Acetylation	2	7	7	KKAYSMAKYLRDSGF	KKAYSMAKYLRDCGF	TCGA
P35222	781	CTNNB1	352	S	N	TCGA-E7-A4IJ	BLCA	345	Acetylation	1	7	7	WTTSRVLKVLSVCSS	WTTSRVLKVLSVCSN	TCGA
P35222	781	CTNNB1	352	S	N	TCGA-E7-A4IJ	BLCA	354	Acetylation	1	7	7	LSVCSSNKPAIVEAG	LSVCSNNKPAIVEAG	TCGA
P35237	376	SERPINB6	245	E	K	TCGA-UY-A9PF	BLCA	246	Acetylation	2	7	7	TDLRTVEKELTYEKF	TDLRTVKKELTYEKF	TCGA
P35268	128	RPL22	24	D	Y	TCGA-KQ-A41N	BLCA	20	Acetylation	2	7	7	KKKKQVLKFTLDCTH	KKKKQVLKFTLYCTH	TCGA
P35269	517	GTF2F1	442	S	L	TCGA-GU-A766	BLCA	435	Acetylation	1	7	7	GPQSLSGKSTPQPPS	GPQSLSGKSTPQPPL	TCGA
P35269	517	GTF2F1	442	S	L	TCGA-GU-A766	BLCA	444	Acetylation	1	7	7	TPQPPSGKTTPNSGD	TPQPPLGKTTPNSGD	TCGA
P35573	1532	AGL	1319	A	P	TCGA-DK-A1A5	BLCA	1314	Acetylation	1	7	7	PYHEVTVKRHGKAIK	PYHEVTVKRHGKPIK	TCGA
P35579	1960	MYH9	10	L	V	TCGA-G2-A2EO	BLCA	14	Acetylation	2	7	7	DKYLYVDKNFINNPL	DKYVYVDKNFINNPL	TCGA
P35579	1960	MYH9	10	L	V	TCGA-G2-A2EO	BLCA	8	Acetylation	2	7	7	MAQQAADKYLYVDKN	MAQQAADKYVYVDKN	TCGA
P35579	1960	MYH9	1554	A	V	TCGA-ZF-AA4N	BLCA	1555	Acetylation	2	7	7	LQATEDAKLRLEVNL	LQATEDVKLRLEVNL	TCGA
P35579	1960	MYH9	858	R	T	TCGA-GV-A3JX	BLCA	860	Acetylation	2	7	7	ELVKVREKQLAAENR	ELVKVTEKQLAAENR	TCGA
P35579	1960	MYH9	915	E	K	TCGA-FD-A3SS	BLCA	910	Acetylation	2	7	7	RARLTAKKQELEEIC	RARLTAKKQELEKIC	TCGA
P35580	1976	MYH10	1184	E	K	TCGA-ZF-A9RC	BLCA	1188	Acetylation	2	7	7	KALEEETKNHEAQIQ	KALKEETKNHEAQIQ	TCGA
P35580	1976	MYH10	1209	S	L	TCGA-4Z-AA89	BLCA	1216	Acetylation	2	7	7	SEQLEQAKRFKANLE	LEQLEQAKRFKANLE	TCGA
P35580	1976	MYH10	1251	E	Q	TCGA-GD-A6C6	BLCA	1247	Acetylation	2	7	7	VKVLQQVKAESEHKR	VKVLQQVKAESQHKR	TCGA
P35580	1976	MYH10	1251	E	Q	TCGA-GD-A6C6	BLCA	1255	Acetylation	1	7	7	AESEHKRKKLDAQVQ	AESQHKRKKLDAQVQ	TCGA
P35580	1976	MYH10	1251	E	Q	TCGA-GD-A6C6	BLCA	1256	Acetylation	1	7	7	ESEHKRKKLDAQVQE	ESQHKRKKLDAQVQE	TCGA
P35580	1976	MYH10	46	E	Q	TCGA-XF-AAN0	BLCA	51	Acetylation	2	7	7	GFEAASIKEERGDEV	GFQAASIKEERGDEV	TCGA
P35580	1976	MYH10	52	E	Q	TCGA-ZF-A9R7	BLCA	51	Acetylation	2	7	7	GFEAASIKEERGDEV	GFEAASIKQERGDEV	TCGA
P35580	1976	MYH10	765	Q	H	TCGA-G2-A3IE	BLCA	767	Acetylation	1	7	7	LYRIGQSKIFFRAGV	LYRIGHSKIFFRAGV	TCGA
P35606	906	COPB2	192	D	Y	TCGA-E7-A7DV	BLCA	199	Acetylation	1	7	7	DYYSGGDKPYLISGA	YYYSGGDKPYLISGA	TCGA
P35606	906	COPB2	565	G	S	TCGA-DK-A1A5	BLCA	569	Acetylation	1	7	7	YLLGYIPKDNRLYLG	YLLSYIPKDNRLYLG	TCGA
P35637	526	FUS	351	I	V	TCGA-YF-AA3M	BLCA	357	Acetylation	1	7	7	AIDWFDGKEFSGNPI	AVDWFDGKEFSGNPI	TCGA
P35637	526	FUS	516	E	Q	TCGA-XF-AAN0	BLCA	510	Acetylation	1	7	7	RGGFGPGKMDSRGEH	RGGFGPGKMDSRGQH	TCGA
P35658	2090	NUP214	719	E	K	TCGA-BT-A3PJ	BLCA	726	Acetylation	1	7	7	ELKARTSKACFQVGT	KLKARTSKACFQVGT	TCGA
P35659	375	DEK	178	R	T	TCGA-FD-A3SJ	BLCA	177	Acetylation	2	7	7	GVNSELVKRILNFLM	GVNSELVKTILNFLM	TCGA
P35754	106	GLRX	19	I	M	TCGA-G2-A3VY	BLCA	20	Acetylation	1	7	7	GKVVVFIKPTCPYCR	GKVVVFMKPTCPYCR	TCGA
P35869	848	AHR	27	P	Q	TCGA-DK-A6AV	BLCA	24	Acetylation	1	7	7	KPVQKTVKPIPAEGI	KPVQKTVKPIQAEGI	TCGA
P35869	848	AHR	27	P	T	TCGA-DK-A6AV	BLCA	24	Acetylation	1	7	7	KPVQKTVKPIPAEGI	KPVQKTVKPITAEGI	TCGA
P35900	424	KRT20	200	D	N	TCGA-G2-AA3B	BLCA	205	Acetylation	2	7	7	NKDLALLKKEHQEEV	NKNLALLKKEHQEEV	TCGA
P35998	433	PSMC2	250	V	I	TCGA-DK-A3X2	BLCA	248	Acetylation	1	7	7	IGSELVQKYVGEGAR	IGSELVQKYIGEGAR	TCGA
P35998	433	PSMC2	342	E	K	TCGA-GC-A3RD	BLCA	340	Acetylation	1	7	7	RPGRLDRKIEFSLPD	RPGRLDRKIKFSLPD	TCGA
P35998	433	PSMC2	358	H	Y	TCGA-DK-A2I4	BLCA	356	Acetylation	1	7	7	EGRTHIFKIHARSMS	EGRTHIFKIYARSMS	TCGA
P36542	297	ATP5C1	107	H	N	TCGA-KQ-A41N	BLCA	112	Acetylation	2	7	7	AIHSSIAKQMKSEVA	AINSSIAKQMKSEVA	TCGA
P36578	427	RPL4	156	D	N	TCGA-ZF-A9RG	BLCA	157	Acetylation	1	7	7	LPLVVEDKVEGYKKT	LPLVVENKVEGYKKT	TCGA
P36578	427	RPL4	156	D	N	TCGA-ZF-A9RG	BLCA	162	Acetylation	2	7	7	EDKVEGYKKTKEAVL	ENKVEGYKKTKEAVL	TCGA
P36578	427	RPL4	163	K	N	TCGA-E7-A3X6	BLCA	157	Acetylation	1	7	7	LPLVVEDKVEGYKKT	LPLVVEDKVEGYKNT	TCGA
P36578	427	RPL4	163	K	N	TCGA-E7-A3X6	BLCA	162	Acetylation	2	7	7	EDKVEGYKKTKEAVL	EDKVEGYKNTKEAVL	TCGA
P36578	427	RPL4	218	I	M	TCGA-BT-A20J	BLCA	219	Acetylation	1	7	7	NEDNGIIKAFRNIPG	NEDNGIMKAFRNIPG	TCGA
P36578	427	RPL4	335	M	V	TCGA-BT-A2LB	BLCA	333	Acetylation	2	7	7	LKLNPYAKTMRRNTI	LKLNPYAKTVRRNTI	TCGA
P36776	959	LONP1	912	L	M	B90-Tumor:B90-Blood	BLCA	917	Acetylation	1	7	7	IVLPAENKKDFYDLA	IVMPAENKKDFYDLA	ICGC
P36871	562	PGM1	23	R	Q	TCGA-YC-A89H	BLCA	16	Acetylation	1	7	7	TQAYQDQKPGTSGLR	TQAYQDQKPGTSGLQ	TCGA
P36873	323	PPP1CC	116	E	Q	TCGA-UY-A9PB	BLCA	113	Acetylation	1	7	7	LLLAYKIKYPENFFL	LLLAYKIKYPQNFFL	TCGA
P37198	522	NUP62	501	E	K	TCGA-FD-A6TH	BLCA	504	Acetylation	2	7	7	RKVEEVTKVCEGRRK	RKVEKVTKVCEGRRK	TCGA
P37235	193	HPCAL1	47	E	K	TCGA-S5-A6DX	BLCA	49	Acetylation	2	7	7	HLTVDEFKKIYANFF	HLTVDKFKKIYANFF	TCGA
P37837	337	TALDO1	275	S	L	TCGA-XF-AAMG	BLCA	269	Acetylation	1	7	7	ELLQDNAKLVPVLSA	ELLQDNAKLVPVLLA	TCGA
P37837	337	TALDO1	275	S	L	TCGA-XF-AAMG	BLCA	277	Acetylation	1	7	7	LVPVLSAKAAQASDL	LVPVLLAKAAQASDL	TCGA
P37837	337	TALDO1	293	S	C	TCGA-DK-AA77	BLCA	286	Acetylation	2	7	7	AQASDLEKIHLDEKS	AQASDLEKIHLDEKC	TCGA
P37837	337	TALDO1	293	S	C	TCGA-DK-AA77	BLCA	292	Acetylation	1	7	7	EKIHLDEKSFRWLHN	EKIHLDEKCFRWLHN	TCGA
P38606	617	ATP6V1A	580	K	Q	TCGA-G2-AA3B	BLCA	580	Acetylation	1	7	7	HMGDILYKLSSMKFK	HMGDILYQLSSMKFK	TCGA
P38606	617	ATP6V1A	584	M	I	TCGA-DK-AA71	BLCA	580	Acetylation	1	7	7	HMGDILYKLSSMKFK	HMGDILYKLSSIKFK	TCGA
P38606	617	ATP6V1A	586	F	L	TCGA-E7-A6MD	BLCA	580	Acetylation	1	7	7	HMGDILYKLSSMKFK	HMGDILYKLSSMKLK	TCGA
P38646	679	HSPA9	290	F	L	TCGA-DK-AA6L	BLCA	288	Acetylation	2	7	7	ALLRHIVKEFKRETG	ALLRHIVKELKRETG	TCGA
P38646	679	HSPA9	292	R	T	TCGA-GU-A42Q	BLCA	288	Acetylation	2	7	7	ALLRHIVKEFKRETG	ALLRHIVKEFKTETG	TCGA
P38646	679	HSPA9	306	Q	H	TCGA-G2-A2EO	BLCA	300	Acetylation	2	7	7	ETGVDLTKDNMALQR	ETGVDLTKDNMALHR	TCGA
P38646	679	HSPA9	591	D	Y	TCGA-KQ-A41N	BLCA	595	Acetylation	2	7	7	IIHDTETKMEEFKDQ	IIHYTETKMEEFKDQ	TCGA
P38919	411	EIF4A3	297	M	I	TCGA-GV-A3JX	BLCA	296	Acetylation	2	7	7	KVDWLTEKMREANFT	KVDWLTEKIREANFT	TCGA
P38919	411	EIF4A3	59	E	Q	TCGA-DK-A1A5	BLCA	60	Acetylation	1	7	7	IYAYGFEKPSAIQQR	IYAYGFQKPSAIQQR	TCGA
P39023	403	RPL3	143	K	N	TCGA-GV-A3JZ	BLCA	136	Acetylation	2	7	7	AFTKYCKKWQDEDGK	AFTKYCKKWQDEDGN	TCGA
P39023	403	RPL3	143	K	N	TCGA-GV-A3JZ	BLCA	143	Acetylation	2	7	7	KWQDEDGKKQLEKDF	KWQDEDGNKQLEKDF	TCGA
P39023	403	RPL3	143	K	N	TCGA-GV-A3JZ	BLCA	144	Acetylation	1	7	7	WQDEDGKKQLEKDFS	WQDEDGNKQLEKDFS	TCGA
P39023	403	RPL3	143	K	N	TCGA-GV-A3JZ	BLCA	148	Acetylation	2	7	7	DGKKQLEKDFSSMKK	DGNKQLEKDFSSMKK	TCGA
P39687	249	ANP32A	95	L	S	TCGA-KQ-A41N	BLCA	99	Acetylation	1	7	7	HLNLSGNKIKDLSTI	HLNSSGNKIKDLSTI	TCGA
P39748	380	FEN1	111	L	P	TCGA-E7-A85H	BLCA	109	Acetylation	2	7	7	ERRAEAEKQLQQAQA	ERRAEAEKQPQQAQA	TCGA
P40222	546	TXLNA	223	E	K	TCGA-XF-A9SP	BLCA	224	Acetylation	2	7	7	QSQLVQEKDHLRGEH	QSQLVQKKDHLRGEH	TCGA
P40227	531	CCT6A	386	Q	E	TCGA-DK-AA6S	BLCA	381	Acetylation	1	7	7	LLIKGPNKHTLTQIK	LLIKGPNKHTLTEIK	TCGA
P40227	531	CCT6A	386	Q	E	TCGA-DK-AA6S	BLCA	388	Acetylation	1	7	7	KHTLTQIKDAVRDGL	KHTLTEIKDAVRDGL	TCGA
P40763	770	STAT3	405	S	F	TCGA-DK-A2I4	BLCA	409	Acetylation	2	7	7	GSLSAEFKHLTLREQ	GSLFAEFKHLTLREQ	TCGA
P40925	334	MDH1	97	E	D	TCGA-DK-A3IN	BLCA	103	Acetylation	2	7	7	MERKDLLKANVKIFK	MDRKDLLKANVKIFK	TCGA
P40939	763	HADHA	266	E	Q	TCGA-FJ-A3Z7	BLCA	262	Acetylation	1	7	7	KISPKRDKGLVEKLT	KISPKRDKGLVQKLT	TCGA
P40939	763	HADHA	524	S	L	TCGA-BL-A0C8	BLCA	519	Acetylation	1	7	7	ITTEKTSKDTSASAV	ITTEKTSKDTSALAV	TCGA
P40939	763	HADHA	524	S	L	TCGA-BL-A0C8	BLCA	531	Acetylation	1	7	7	SAVAVGLKQGKVIIV	LAVAVGLKQGKVIIV	TCGA
P41091	472	EIF2S3	263	D	H	TCGA-GC-A3RC	BLCA	266	Acetylation	1	7	7	IRSFDVNKPGCEVDD	IRSFHVNKPGCEVDD	TCGA
P41091	472	EIF2S3	435	T	I	TCGA-ZF-A9RC	BLCA	440	Acetylation	1	7	7	VCTEVGEKIALSRRV	VCIEVGEKIALSRRV	TCGA
P41134	155	ID1	26	S	R	TCGA-GV-A3QI	BLCA	20	Acetylation	1	7	7	AGPSCALKAGKTASG	AGPSCALKAGKTARG	TCGA
P41134	155	ID1	26	S	R	TCGA-GV-A3QI	BLCA	23	Acetylation	1	7	7	SCALKAGKTASGAGE	SCALKAGKTARGAGE	TCGA
P41134	155	ID1	30	E	K	TCGA-ZF-A9R7	BLCA	23	Acetylation	1	7	7	SCALKAGKTASGAGE	SCALKAGKTASGAGK	TCGA
P41208	172	CETN2	114	D	Y	TCGA-XF-A9SY	BLCA	120	Acetylation	2	7	7	FDDDETGKISFKNLK	FYDDETGKISFKNLK	TCGA
P41208	172	CETN2	123	F	L	TCGA-KQ-A41N	BLCA	120	Acetylation	2	7	7	FDDDETGKISFKNLK	FDDDETGKISLKNLK	TCGA
P41208	172	CETN2	123	F	L	TCGA-KQ-A41N	BLCA	124	Acetylation	2	7	7	ETGKISFKNLKRVAK	ETGKISLKNLKRVAK	TCGA
P41240	450	CSK	83	F	L	TCGA-E5-A4TZ	BLCA	76	Acetylation	1	7	7	EGVKAGTKLSLMPWF	EGVKAGTKLSLMPWL	TCGA
P41250	739	GARS	496	Q	K	TCGA-KQ-A41N	BLCA	501	Acetylation	1	7	7	VVQFEPSKGAIGKAY	VVKFEPSKGAIGKAY	TCGA
P41250	739	GARS	730	E	Q	TCGA-CF-A1HS	BLCA	733	Acetylation	1	7	7	FEGQETGKKETIEE*	FEGQQTGKKETIEE*	TCGA
P42224	750	STAT1	403	E	K	TCGA-GV-A6ZA	BLCA	410	Acetylation	2	7	7	EFRHLQLKEQKNAGT	KFRHLQLKEQKNAGT	TCGA
P42285	1042	SKIV2L2	505	D	H	TCGA-XF-A9T8	BLCA	503	Acetylation	1	7	7	VLFTNARKFDGKDFR	VLFTNARKFHGKDFR	TCGA
P42285	1042	SKIV2L2	505	D	H	TCGA-XF-A9T8	BLCA	507	Acetylation	1	7	7	NARKFDGKDFRWISS	NARKFHGKDFRWISS	TCGA
P42285	1042	SKIV2L2	505	D	V	TCGA-CU-A0YR	BLCA	503	Acetylation	1	7	7	VLFTNARKFDGKDFR	VLFTNARKFVGKDFR	TCGA
P42285	1042	SKIV2L2	505	D	V	TCGA-CU-A0YR	BLCA	507	Acetylation	1	7	7	NARKFDGKDFRWISS	NARKFVGKDFRWISS	TCGA
P42285	1042	SKIV2L2	637	G	S	TCGA-H4-A2HO	BLCA	635	Acetylation	2	7	7	KIRQQLAKLGKEIEE	KIRQQLAKLSKEIEE	TCGA
P42285	1042	SKIV2L2	789	G	R	TCGA-DK-A6AV	BLCA	796	Acetylation	2	7	7	GLKKVIQKVEAFEHR	RLKKVIQKVEAFEHR	TCGA
P42336	1068	PIK3CA	111	K	E	179:2097233:1975297	BLCA	111	Acetylation	2	7	7	PVGNREEKILNREIG	PVGNREEEILNREIG	COSMIC
P42356	2102	PI4KA	611	L	F	TCGA-XF-AAN0	BLCA	607	Acetylation	1	7	7	YISQESDKDAHLIPD	YISQESDKDAHFIPD	TCGA
P42568	568	MLLT3	245	E	D	TCGA-FJ-A3Z7	BLCA	240	Acetylation	2	7	7	SKKPKENKPLKEEKI	SKKPKENKPLKEDKI	TCGA
P42568	568	MLLT3	332	H	Y	TCGA-XF-A8HD	BLCA	339	Acetylation	1	7	7	HVKMGKVKIESETSE	YVKMGKVKIESETSE	TCGA
P42574	277	CASP3	231	E	Q	TCGA-DK-AA6U	BLCA	229	Acetylation	2	7	7	MLKQYADKLEFMHIL	MLKQYADKLQFMHIL	TCGA
P42704	1394	LRPPRC	654	Q	K	TCGA-KQ-A41N	BLCA	649	Acetylation	2	7	7	AHLLVESKNLDFQKT	AHLLVESKNLDFKKT	TCGA
P42704	1394	LRPPRC	847	D	N	TCGA-G2-A3VY	BLCA	851	Acetylation	1	7	7	VAIDCYEKYKVLPRI	VAINCYEKYKVLPRI	TCGA
P42765	397	ACAA2	139	G	E	TCGA-K4-A54R	BLCA	137	Acetylation	1	7	7	RNVRFGTKLGSDIKL	RNVRFGTKLESDIKL	TCGA
P42765	397	ACAA2	139	G	E	TCGA-K4-A54R	BLCA	143	Acetylation	1	7	7	TKLGSDIKLEDSLWV	TKLESDIKLEDSLWV	TCGA
P42766	123	RPL35	23	D	Y	TCGA-FD-A6TD	BLCA	19	Acetylation	2	7	7	KKKEELLKQLDDLKV	KKKEELLKQLDYLKV	TCGA
P42766	123	RPL35	23	D	Y	TCGA-FD-A6TD	BLCA	25	Acetylation	2	7	7	LKQLDDLKVELSQLR	LKQLDYLKVELSQLR	TCGA
P43243	847	MATR3	151	E	K	TCGA-CF-A8HX	BLCA	146	Acetylation	1	7	7	PQILLQLKRRRTEEG	PQILLQLKRRRTKEG	TCGA
P43243	847	MATR3	180	E	K	TCGA-DK-A2I4	BLCA	181	Acetylation	1	7	7	PRDDWEEKRHFRRDS	PRDDWEKKRHFRRDS	TCGA
P43243	847	MATR3	623	E	K	TCGA-KQ-A41P	BLCA	617	Acetylation	1	7	7	SKTDGSQKTESSTEG	SKTDGSQKTESSTKG	TCGA
P43243	847	MATR3	623	E	K	TCGA-KQ-A41P	BLCA	625	Acetylation	2	7	7	TESSTEGKEQEEKSG	TESSTKGKEQEEKSG	TCGA
P43246	934	MSH2	106	R	T	TCGA-XF-A9SY	BLCA	113	Acetylation	1	7	7	RAGNKASKENDWYLA	TAGNKASKENDWYLA	TCGA
P43268	484	ETV4	11	D	H	B56-Tumor:B56-Blood	BLCA	6	Acetylation	1	7	7	**MERRMKAGYLDQQ	**MERRMKAGYLHQQ	ICGC
P43320	205	CRYBB2	115	P	S	TCGA-DK-A2HX	BLCA	121	Acetylation	1	7	7	NPNFTGKKMEIIDDD	NSNFTGKKMEIIDDD	TCGA
P43487	201	RANBP1	80	H	Q	TCGA-FD-A6TA	BLCA	76	Acetylation	2	7	7	ERGTGDVKLLKHKEK	ERGTGDVKLLKQKEK	TCGA
P43490	491	NAMPT	326	E	Q	TCGA-UY-A9PD	BLCA	330	Acetylation	1	7	7	KVLEILGKKFPVTEN	KVLQILGKKFPVTEN	TCGA
P43897	325	TSFM	197	M	I	TCGA-E7-A7DU	BLCA	192	Acetylation	2	7	7	QLALAIGKLGENMIL	QLALAIGKLGENIIL	TCGA
P45880	294	VDAC2	41	D	N	TCGA-FD-A6TE	BLCA	39	Acetylation	1	7	7	GFGFGLVKLDVKTKS	GFGFGLVKLNVKTKS	TCGA
P45880	294	VDAC2	41	D	N	TCGA-FD-A6TE	BLCA	45	Acetylation	1	7	7	VKLDVKTKSCSGVEF	VKLNVKTKSCSGVEF	TCGA
P45954	432	ACADSB	63	M	I	TCGA-BL-A5ZZ	BLCA	70	Acetylation	2	7	7	MIKSSVKKFAQEQIA	IIKSSVKKFAQEQIA	TCGA
P45973	191	CBX5	95	S	L	TCGA-XF-AAN2	BLCA	102	Acetylation	2	7	7	SNSADDIKSKKKREQ	LNSADDIKSKKKREQ	TCGA
P45973	191	CBX5	95	S	L	TCGA-XF-AAN2	BLCA	91	Acetylation	1	7	7	KSESNKRKSNFSNSA	KSESNKRKSNFLNSA	TCGA
P46013	3256	MKI67	1214	P	T	TCGA-E7-A678	BLCA	1208	Acetylation	1	7	7	AGTLPGSKRQLQTPK	AGTLPGSKRQLQTTK	TCGA
P46013	3256	MKI67	1214	P	T	TCGA-E7-A678	BLCA	1217	Acetylation	2	7	7	QLQTPKEKAQALEDL	QLQTTKEKAQALEDL	TCGA
P46013	3256	MKI67	1232	Q	H	TCGA-GU-AATO	BLCA	1228	Acetylation	1	7	7	LEDLAGFKELFQTPG	LEDLAGFKELFHTPG	TCGA
P46013	3256	MKI67	1324	E	D	TCGA-DK-A6AW	BLCA	1330	Acetylation	1	7	7	TENLTGSKRRPQTPK	TDNLTGSKRRPQTPK	TCGA
P46013	3256	MKI67	1330	K	N	TCGA-BT-A3PH	BLCA	1330	Acetylation	1	7	7	TENLTGSKRRPQTPK	TENLTGSNRRPQTPK	TCGA
P46013	3256	MKI67	1334	Q	H	TCGA-DK-A6AW	BLCA	1330	Acetylation	1	7	7	TENLTGSKRRPQTPK	TENLTGSKRRPHTPK	TCGA
P46013	3256	MKI67	1365	A	V	TCGA-UY-A9PB	BLCA	1367	Acetylation	1	7	7	EEAVAAGKTTKMPCE	EEAVAVGKTTKMPCE	TCGA
P46013	3256	MKI67	1365	A	V	TCGA-UY-A9PB	BLCA	1370	Acetylation	1	7	7	VAAGKTTKMPCESSP	VAVGKTTKMPCESSP	TCGA
P46013	3256	MKI67	1669	D	H	TCGA-LT-A5Z6	BLCA	1671	Acetylation	1	7	7	TEPTGDGKSMKAFME	TEPTGHGKSMKAFME	TCGA
P46013	3256	MKI67	1705	E	K	TCGA-GD-A2C5	BLCA	1703	Acetylation	1	7	7	QLRTPKGKSEVPEDL	QLRTPKGKSKVPEDL	TCGA
P46013	3256	MKI67	173	D	E	TCGA-FD-A6TG	BLCA	172	Acetylation	1	7	7	DSTADDSKDSVAQGT	DSTADDSKESVAQGT	TCGA
P46013	3256	MKI67	173	D	H	TCGA-FD-A6TG	BLCA	172	Acetylation	1	7	7	DSTADDSKDSVAQGT	DSTADDSKHSVAQGT	TCGA
P46013	3256	MKI67	2362	R	K	TCGA-XF-AAMG	BLCA	2357	Acetylation	1	7	7	VDTPASTKQRPKRNL	VDTPASTKQRPKKNL	TCGA
P46013	3256	MKI67	2525	F	C	TCGA-DK-A6AW	BLCA	2520	Acetylation	1	7	7	TEPTGDSKSIKAFKE	TEPTGDSKSIKACKE	TCGA
P46013	3256	MKI67	2525	F	C	TCGA-DK-A6AW	BLCA	2530	Acetylation	1	7	7	KAFKESPKQILDPAA	KACKESPKQILDPAA	TCGA
P46013	3256	MKI67	3077	H	Q	TCGA-XF-A9SY	BLCA	3074	Acetylation	2	7	7	SNDMKTNKEEHKLQD	SNDMKTNKEEQKLQD	TCGA
P46013	3256	MKI67	407	D	H	TCGA-E7-A7DV	BLCA	404	Acetylation	1	7	7	TRNRTPAKVEDAADS	TRNRTPAKVEHAADS	TCGA
P46013	3256	MKI67	407	D	H	TCGA-E7-A7DV	BLCA	414	Acetylation	1	7	7	DAADSATKPENLSSK	HAADSATKPENLSSK	TCGA
P46060	587	RANGAP1	11	E	K	TCGA-4Z-AA7R	BLCA	8	Acetylation	2	7	7	MASEDIAKLAETLAK	MASEDIAKLAKTLAK	TCGA
P46060	587	RANGAP1	317	M	I	TCGA-E5-A2PC	BLCA	320	Acetylation	2	7	7	VAEAMADKAELEKLD	VAEAIADKAELEKLD	TCGA
P46063	649	RECQL	208	Y	F	TCGA-FD-A43P	BLCA	206	Acetylation	2	7	7	MFMSRLEKAYEARRF	MFMSRLEKAFEARRF	TCGA
P46063	649	RECQL	497	I	M	TCGA-ZF-AA4X	BLCA	498	Acetylation	2	7	7	EYCRDLIKILKQAEE	EYCRDLMKILKQAEE	TCGA
P46063	649	RECQL	497	I	M	TCGA-ZF-AA4X	BLCA	501	Acetylation	2	7	7	RDLIKILKQAEELNE	RDLMKILKQAEELNE	TCGA
P46063	649	RECQL	518	S	F	TCGA-GC-A3OO	BLCA	514	Acetylation	1	7	7	NEKLTPLKLIDSWMG	NEKLTPLKLIDFWMG	TCGA
P46063	649	RECQL	518	S	F	TCGA-GC-A3OO	BLCA	522	Acetylation	1	7	7	LIDSWMGKGAAKLRV	LIDFWMGKGAAKLRV	TCGA
P46087	812	NOP2	684	G	A	TCGA-DK-AA6S	BLCA	685	Acetylation	1	7	7	DSSQPAGKAEGIREP	DSSQPAAKAEGIREP	TCGA
P46087	812	NOP2	691	E	Q	TCGA-DK-AA6S	BLCA	685	Acetylation	1	7	7	DSSQPAGKAEGIREP	DSSQPAGKAEGIRQP	TCGA
P46777	297	RPL5	3	F	C	TCGA-DK-A6AW	BLCA	10	Acetylation	2	7	7	FVKVVKNKAYFKRYQ	CVKVVKNKAYFKRYQ	TCGA
P46777	297	RPL5	3	F	C	TCGA-DK-A6AW	BLCA	5	Acetylation	1	7	7	***MGFVKVVKNKAY	***MGCVKVVKNKAY	TCGA
P46779	137	RPL28	56	D	N	TCGA-CF-A47Y	BLCA	58	Acetylation	1	7	7	VEPAADGKGVVVVIK	VEPAANGKGVVVVIK	TCGA
P46783	165	RPS10	34	E	Q	TCGA-E7-A7PW	BLCA	31	Acetylation	1	7	7	KKDVHMPKHPELADK	KKDVHMPKHPQLADK	TCGA
P46783	165	RPS10	34	E	Q	TCGA-E7-A7PW	BLCA	38	Acetylation	1	7	7	KHPELADKNVPNLHV	KHPQLADKNVPNLHV	TCGA
P46940	1657	IQGAP1	1038	V	I	TCGA-DK-A3IT	BLCA	1037	Acetylation	2	7	7	LQEEIKSKVDQIQEI	LQEEIKSKIDQIQEI	TCGA
P46940	1657	IQGAP1	1043	E	D	TCGA-DK-A3IT	BLCA	1037	Acetylation	2	7	7	LQEEIKSKVDQIQEI	LQEEIKSKVDQIQDI	TCGA
P46940	1657	IQGAP1	1085	L	F	TCGA-4Z-AA84	BLCA	1088	Acetylation	1	7	7	DDKSLNIKTDPVDIY	DDKSFNIKTDPVDIY	TCGA
P47755	286	CAPZA2	91	K	N	TCGA-DK-A6AW	BLCA	86	Acetylation	1	7	7	HGDLGNGKFLDPKNR	HGDLGNGKFLDPNNR	TCGA
P47755	286	CAPZA2	91	K	N	TCGA-DK-A6AW	BLCA	97	Acetylation	2	7	7	PKNRICFKFDHLRKE	PNNRICFKFDHLRKE	TCGA
P47756	277	CAPZB	163	R	S	TCGA-KQ-A41N	BLCA	159	Acetylation	1	7	7	HVVEVQEKSSGRTAH	HVVEVQEKSSGSTAH	TCGA
P47756	277	CAPZB	231	I	M	TCGA-DK-AA6S	BLCA	235	Acetylation	2	7	7	LNEIYFGKTKDIVNG	LNEMYFGKTKDIVNG	TCGA
P47914	159	RPL29	148	P	A	TCGA-K4-A54R	BLCA	149	Acetylation	1	7	7	SVPAQAPKRTQAPTK	SVPAQAAKRTQAPTK	TCGA
P47914	159	RPL29	44	R	C	TCGA-ZF-A9RG	BLCA	38	Acetylation	1	7	7	SLKGVDPKFLRNMRF	SLKGVDPKFLRNMCF	TCGA
P48047	213	ATP5O	156	E	V	TCGA-BL-A13I	BLCA	158	Acetylation	1	7	7	EATLSELKTVLKSFL	EATLSVLKTVLKSFL	TCGA
P48047	213	ATP5O	156	E	V	TCGA-BL-A13I	BLCA	162	Acetylation	1	7	7	SELKTVLKSFLSQGQ	SVLKTVLKSFLSQGQ	TCGA
P48147	710	PREP	156	M	I	TCGA-KQ-A41N	BLCA	157	Acetylation	1	7	7	WVTIKFMKVDGAKEL	WVTIKFIKVDGAKEL	TCGA
P48147	710	PREP	74	P	L	TCGA-BT-A3PH	BLCA	75	Acetylation	1	7	7	TELYDYPKYSCHFKK	TELYDYLKYSCHFKK	TCGA
P48147	710	PREP	74	P	L	TCGA-BT-A3PH	BLCA	81	Acetylation	1	7	7	PKYSCHFKKGKRYFY	LKYSCHFKKGKRYFY	TCGA
P48426	406	PIP4K2A	88	F	L	TCGA-2F-A9KO	BLCA	89	Acetylation	1	7	7	ENMPSHFKFKEYCPM	ENMPSHLKFKEYCPM	TCGA
P48436	509	SOX9	257	R	H	TCGA-GC-A6I1	BLCA	253	Acetylation	1	7	7	QPGKADLKREGRPLP	QPGKADLKREGHPLP	TCGA
P48444	511	ARCN1	140	E	K	TCGA-2F-A9KR	BLCA	142	Acetylation	2	7	7	EMDSHEEKVFRAVRE	EMDSHKEKVFRAVRE	TCGA
P48444	511	ARCN1	15	A	T	TCGA-BT-A20O	BLCA	14	Acetylation	2	7	7	AVCTKAGKAIVSRQF	AVCTKAGKTIVSRQF	TCGA
P48444	511	ARCN1	259	S	Y	TCGA-XF-A9SI	BLCA	256	Acetylation	1	7	7	IMSSSMGKRTSEATK	IMSSSMGKRTYEATK	TCGA
P48552	1158	NRIP1	106	M	I	TCGA-CF-A1HS	BLCA	111	Acetylation	2	7	7	SIMNLNVKKEALLAG	SIINLNVKKEALLAG	TCGA
P48552	1158	NRIP1	956	S	C	TCGA-CF-A1HS	BLCA	963	Acetylation	1	7	7	SVADSKKKGHKNNVT	CVADSKKKGHKNNVT	TCGA
P48643	541	CCT5	388	R	T	TCGA-PQ-A6FI	BLCA	392	Acetylation	2	7	7	IFIRGGNKMIIEEAK	IFITGGNKMIIEEAK	TCGA
P48643	541	CCT5	58	D	V	TCGA-FD-A3SL	BLCA	59	Acetylation	1	7	7	LGPNGLDKMMVDKDG	LGPNGLVKMMVDKDG	TCGA
P48651	473	PTDSS1	23	M	I	TCGA-XF-A9SJ	BLCA	18	Acetylation	2	7	7	SKDDVNYKMHFRMIN	SKDDVNYKMHFRIIN	TCGA
P48729	337	CSNK1A1	61	S	R	TCGA-BT-A3PK	BLCA	62	Acetylation	2	7	7	PQLLYESKLYKILQG	PQLLYERKLYKILQG	TCGA
P48729	337	CSNK1A1	61	S	R	TCGA-BT-A3PK	BLCA	65	Acetylation	1	7	7	LYESKLYKILQGGVG	LYERKLYKILQGGVG	TCGA
P48735	452	IDH2	137	G	E	TCGA-S5-A6DX	BLCA	133	Acetylation	1	7	7	FKLKKMWKSPNGTIR	FKLKKMWKSPNETIR	TCGA
P48735	452	IDH2	411	M	I	TCGA-E7-A85H	BLCA	413	Acetylation	1	7	7	VESGAMTKDLAGCIH	VESGAITKDLAGCIH	TCGA
P48739	271	PITPNB	1	M	V	TCGA-GU-A767	BLCA	5	Acetylation	1	7	7	***MVLIKEFRVVLP	***VVLIKEFRVVLP	TCGA
P49207	117	RPL34	29	R	I	TCGA-DK-A6AW	BLCA	36	Acetylation	1	7	7	RIVYLYTKKVGKAPK	IIVYLYTKKVGKAPK	TCGA
P49327	2511	FASN	2429	A	T	TCGA-DK-AA6L	BLCA	2426	Acetylation	2	7	7	AARSFYYKLRAAEQY	AARSFYYKLRTAEQY	TCGA
P49327	2511	FASN	2429	A	T	TCGA-DK-AA6L	BLCA	2436	Acetylation	1	7	7	AAEQYTPKAKYHGNV	TAEQYTPKAKYHGNV	TCGA
P49327	2511	FASN	2431	E	K	TCGA-KQ-A41R	BLCA	2426	Acetylation	2	7	7	AARSFYYKLRAAEQY	AARSFYYKLRAAKQY	TCGA
P49327	2511	FASN	2431	E	K	TCGA-KQ-A41R	BLCA	2436	Acetylation	1	7	7	AAEQYTPKAKYHGNV	AAKQYTPKAKYHGNV	TCGA
P49327	2511	FASN	2431	E	K	TCGA-KQ-A41R	BLCA	2438	Acetylation	1	7	7	EQYTPKAKYHGNVML	KQYTPKAKYHGNVML	TCGA
P49368	545	CCT3	24	S	C	TCGA-2F-A9KO	BLCA	21	Acetylation	1	7	7	TKRESGRKVQSGNIN	TKRESGRKVQCGNIN	TCGA
P49368	545	CCT3	24	S	C	TCGA-2F-A9KO	BLCA	31	Acetylation	2	7	7	SGNINAAKTIADIIR	CGNINAAKTIADIIR	TCGA
P49368	545	CCT3	520	D	E	TCGA-BL-A0C8	BLCA	527	Acetylation	1	7	7	DDIVSGHKKKGDDQS	EDIVSGHKKKGDDQS	TCGA
P49368	545	CCT3	524	S	L	TCGA-GV-A3JZ	BLCA	527	Acetylation	1	7	7	DDIVSGHKKKGDDQS	DDIVLGHKKKGDDQS	TCGA
P49419	539	ALDH7A1	441	E	K	TCGA-DK-AA6U	BLCA	439	Acetylation	2	7	7	ILYVFKFKNEEEVFA	ILYVFKFKNKEEVFA	TCGA
P49588	968	AARS	758	A	V	TCGA-DK-A6AW	BLCA	762	Acetylation	2	7	7	VTGAEAQKALRKAES	VTGVEAQKALRKAES	TCGA
P49590	506	HARS2	55	F	C	TCGA-DK-A6AW	BLCA	52	Acetylation	2	7	7	QLKAHQEKPNFIIKT	QLKAHQEKPNCIIKT	TCGA
P49711	727	CTCF	346	T	N	TCGA-XF-AAMG	BLCA	349	Acetylation	1	7	7	RYKHTHEKPFKCSMC	RYKHNHEKPFKCSMC	TCGA
P49711	727	CTCF	351	F	L	TCGA-BT-A2LB	BLCA	349	Acetylation	1	7	7	RYKHTHEKPFKCSMC	RYKHTHEKPLKCSMC	TCGA
P49711	727	CTCF	354	S	F	TCGA-UY-A78O	BLCA	349	Acetylation	1	7	7	RYKHTHEKPFKCSMC	RYKHTHEKPFKCFMC	TCGA
P49711	727	CTCF	354	S	Y	TCGA-GU-A764	BLCA	349	Acetylation	1	7	7	RYKHTHEKPFKCSMC	RYKHTHEKPFKCYMC	TCGA
P49720	205	PSMB3	76	L	F	TCGA-MV-A51V	BLCA	77	Acetylation	2	7	7	RLNLYELKEGRQIKP	RLNLYEFKEGRQIKP	TCGA
P49720	205	PSMB3	76	L	F	TCGA-MV-A51V	BLCA	83	Acetylation	1	7	7	LKEGRQIKPYTLMSM	FKEGRQIKPYTLMSM	TCGA
P49721	201	PSMB2	176	P	S	TCGA-XF-AAN1	BLCA	169	Acetylation	2	7	7	KCLEELQKRFILNLP	KCLEELQKRFILNLS	TCGA
P49756	843	RBM25	687	K	N	TCGA-GU-A42P	BLCA	685	Acetylation	1	7	7	PGQPNSVKRKKLPVD	PGQPNSVKRNKLPVD	TCGA
P49756	843	RBM25	699	E	K	TCGA-FD-A5C0	BLCA	697	Acetylation	1	7	7	PVDSVFNKFEDEDSD	PVDSVFNKFKDEDSD	TCGA
P49790	1475	NUP153	467	M	I	TCGA-UY-A78M	BLCA	460	Acetylation	2	7	7	RTRFVASKPLEEEEM	RTRFVASKPLEEEEI	TCGA
P49792	3224	RANBP2	1204	F	L	TCGA-KQ-A41N	BLCA	1209	Acetylation	2	7	7	FRFDVESKEWKERGI	FRLDVESKEWKERGI	TCGA
P49792	3224	RANBP2	1471	D	Y	TCGA-4Z-AA7R	BLCA	1466	Acetylation	1	7	7	FGQGDLPKPINSDFR	FGQGDLPKPINSYFR	TCGA
P49792	3224	RANBP2	1725	E	K	TCGA-XF-A9T6	BLCA	1723	Acetylation	1	7	7	GFEGMFTKKEGQWDC	GFEGMFTKKKGQWDC	TCGA
P49848	677	TAF6	236	E	K	TCGA-DK-A3IV	BLCA	238	Acetylation	1	7	7	CVGSCEAKRAEALQS	CVGSCKAKRAEALQS	TCGA
P49902	561	NT5C2	256	T	I	TCGA-BT-A0YX	BLCA	254	Acetylation	2	7	7	LATNSDYKYTDKIMT	LATNSDYKYIDKIMT	TCGA
P49903	392	SEPHS1	339	E	K	TCGA-ZF-AA4V	BLCA	341	Acetylation	1	7	7	ARFCAEIKSPKYGEG	ARFCAKIKSPKYGEG	TCGA
P49916	1009	LIG3	321	L	F	TCGA-FD-A3NA	BLCA	316	Acetylation	1	7	7	LLLPGVIKTVYNLND	LLLPGVIKTVYNFND	TCGA
P49916	1009	LIG3	321	L	F	TCGA-FD-A3NA	BLCA	324	Acetylation	2	7	7	TVYNLNDKQIVKLFS	TVYNFNDKQIVKLFS	TCGA
P49916	1009	LIG3	321	L	F	TCGA-FD-A3NA	BLCA	328	Acetylation	2	7	7	LNDKQIVKLFSRIFN	FNDKQIVKLFSRIFN	TCGA
P50135	292	HNMT	118	E	K	TCGA-DK-AA6U	BLCA	112	Acetylation	2	7	7	TSNLENVKFAWHKET	TSNLENVKFAWHKKT	TCGA
P50395	445	GDI2	164	K	R	TCGA-C4-A0EZ	BLCA	164	Acetylation	1	7	7	TFEGIDPKKTTMRDV	TFEGIDPRKTTMRDV	TCGA
P50395	445	GDI2	416	D	N	TCGA-FD-A6TC	BLCA	418	Acetylation	2	7	7	ETTCDDIKNIYKRMT	ETTCDNIKNIYKRMT	TCGA
P50402	254	EMD	80	E	Q	TCGA-FD-A6TC	BLCA	79	Acetylation	1	7	7	DMYDLPKKEDALLYQ	DMYDLPKKQDALLYQ	TCGA
P50440	423	GATM	380	Q	K	TCGA-KQ-A41N	BLCA	381	Acetylation	2	7	7	ANEVPIQKMFEKLGI	ANEVPIKKMFEKLGI	TCGA
P50440	423	GATM	380	Q	K	TCGA-KQ-A41N	BLCA	385	Acetylation	2	7	7	PIQKMFEKLGITTIK	PIKKMFEKLGITTIK	TCGA
P50454	418	SERPINH1	324	L	M	TCGA-4Z-AA83	BLCA	319	Acetylation	2	7	7	EVTHDLQKHLAGLGL	EVTHDLQKHLAGMGL	TCGA
P50502	369	ST13	162	Q	H	TCGA-4Z-AA7W	BLCA	160	Acetylation	1	7	7	KRASVFVKLQKPNAA	KRASVFVKLHKPNAA	TCGA
P50502	369	ST13	214	D	H	TCGA-ZF-AA51	BLCA	210	Acetylation	2	7	7	HDLALACKLDYDEDA	HDLALACKLDYHEDA	TCGA
P50552	380	VASP	69	G	D	TCGA-2F-A9KO	BLCA	71	Acetylation	1	7	7	CAIVRGVKYNQATPN	CAIVRDVKYNQATPN	TCGA
P50570	870	DNM2	581	S	F	TCGA-G2-A3VY	BLCA	577	Acetylation	1	7	7	LKIRDVEKGFMSNKH	LKIRDVEKGFMFNKH	TCGA
P50579	478	METAP2	289	K	Q	TCGA-DK-A6AW	BLCA	289	Acetylation	1	7	7	DATNTGIKCAGIDVR	DATNTGIQCAGIDVR	TCGA
P50579	478	METAP2	387	F	V	TCGA-DK-A6AW	BLCA	385	Acetylation	1	7	7	MECSHYMKNFDVGHV	MECSHYMKNVDVGHV	TCGA
P50579	478	METAP2	425	E	Q	TCGA-E7-A7DV	BLCA	427	Acetylation	2	7	7	LDRLGESKYLMALKN	LDRLGQSKYLMALKN	TCGA
P50748	2209	KNTC1	1099	T	S	TCGA-E5-A4U1	BLCA	1092	Acetylation	2	7	7	KKCSDLFKYHCNADT	KKCSDLFKYHCNADS	TCGA
P50748	2209	KNTC1	722	R	L	TCGA-KQ-A41N	BLCA	726	Acetylation	1	7	7	IVFRMFDKVLAPELI	IVFLMFDKVLAPELI	TCGA
P50750	372	CDK9	55	E	Q	TCGA-XF-AAMQ	BLCA	48	Acetylation	2	7	7	TGQKVALKKVLMENE	TGQKVALKKVLMENQ	TCGA
P50750	372	CDK9	55	E	Q	TCGA-XF-AAMQ	BLCA	49	Acetylation	2	7	7	GQKVALKKVLMENEK	GQKVALKKVLMENQK	TCGA
P50990	548	CCT8	212	I	M	TCGA-E7-A7XN	BLCA	206	Acetylation	1	7	7	VDNIRVCKILGSGIS	VDNIRVCKILGSGMS	TCGA
P50990	548	CCT8	23	S	L	TCGA-XF-A9SM	BLCA	16	Acetylation	1	7	7	PGFAQMLKEGAKHFS	PGFAQMLKEGAKHFL	TCGA
P50990	548	CCT8	23	S	L	TCGA-XF-A9SM	BLCA	20	Acetylation	2	7	7	QMLKEGAKHFSGLEE	QMLKEGAKHFLGLEE	TCGA
P51003	745	PAPOLA	648	G	V	TCGA-XF-A9SJ	BLCA	641	Acetylation	1	7	7	TSGNAATKIPTPIVG	TSGNAATKIPTPIVV	TCGA
P51003	745	PAPOLA	648	G	V	TCGA-XF-A9SJ	BLCA	650	Acetylation	1	7	7	PTPIVGVKRTSSPHK	PTPIVVVKRTSSPHK	TCGA
P51114	621	FXR1	467	S	Y	TCGA-DK-A6AW	BLCA	470	Acetylation	1	7	7	SSISSVLKDPDSNPY	SSISYVLKDPDSNPY	TCGA
P51148	216	RAB5C	174	I	M	TCGA-XF-A9ST	BLCA	180	Acetylation	1	7	7	EIFMAIAKKLPKNEP	EMFMAIAKKLPKNEP	TCGA
P51157	221	RAB28	34	Q	E	TCGA-E7-A7XN	BLCA	39	Acetylation	2	7	7	FAQETFGKQYKQTIG	FAEETFGKQYKQTIG	TCGA
P51530	1060	DNA2	626	L	F	TCGA-4Z-AA87	BLCA	624	Acetylation	1	7	7	DTVACILKGLNKPQR	DTVACILKGFNKPQR	TCGA
P51531	1590	SMARCA2	1047	R	W	TCGA-FJ-A3ZF	BLCA	1051	Acetylation	2	7	7	ELYRASGKFELLDRI	ELYWASGKFELLDRI	TCGA
P51531	1590	SMARCA2	1056	D	H	TCGA-MV-A51V	BLCA	1051	Acetylation	2	7	7	ELYRASGKFELLDRI	ELYRASGKFELLHRI	TCGA
P51531	1590	SMARCA2	1057	R	S	TCGA-E7-A7DV	BLCA	1051	Acetylation	2	7	7	ELYRASGKFELLDRI	ELYRASGKFELLDSI	TCGA
P51531	1590	SMARCA2	1202	G	S	TCGA-CF-A47X	BLCA	1207	Acetylation	1	7	7	QAGMFDQKSSSHERR	QASMFDQKSSSHERR	TCGA
P51531	1590	SMARCA2	340	V	L	TCGA-FD-A3SS	BLCA	333	Acetylation	1	7	7	SRISPIQKPQGLDPV	SRISPIQKPQGLDPL	TCGA
P51531	1590	SMARCA2	465	Y	C	TCGA-DK-AA75	BLCA	460	Acetylation	2	7	7	NSILQHAKDFKEYHR	NSILQHAKDFKECHR	TCGA
P51532	1647	SMARCA4	1030	G	C	TCGA-DK-AA77	BLCA	1024	Acetylation	1	7	7	LLTDGSEKDKKGKGG	LLTDGSEKDKKGKCG	TCGA
P51532	1647	SMARCA4	1030	G	C	TCGA-DK-AA77	BLCA	1033	Acetylation	1	7	7	KKGKGGTKTLMNTIM	KKGKCGTKTLMNTIM	TCGA
P51532	1647	SMARCA4	1033	K	N	TCGA-CU-A3KJ	BLCA	1033	Acetylation	1	7	7	KKGKGGTKTLMNTIM	KKGKGGTNTLMNTIM	TCGA
P51659	736	HSD17B4	412	E	K	TCGA-YC-A89H	BLCA	415	Acetylation	2	7	7	EQYLELYKPLPRAGK	EQYLKLYKPLPRAGK	TCGA
P51659	736	HSD17B4	609	S	P	TCGA-DK-A1A7	BLCA	614	Acetylation	1	7	7	PTSGTSAKTPSEGGK	PTPGTSAKTPSEGGK	TCGA
P51659	736	HSD17B4	644	K	N	TCGA-XF-A9ST	BLCA	644	Acetylation	2	7	7	DIGPEVVKKVNAVFE	DIGPEVVNKVNAVFE	TCGA
P51665	324	PSMD7	207	D	G	TCGA-UY-A78N	BLCA	204	Acetylation	1	7	7	GLKGLNSKLLDIRSY	GLKGLNSKLLGIRSY	TCGA
P51665	324	PSMD7	207	D	G	TCGA-UY-A78N	BLCA	214	Acetylation	2	7	7	DIRSYLEKVATGKLP	GIRSYLEKVATGKLP	TCGA
P51784	963	USP11	524	D	H	TCGA-XF-A9SY	BLCA	531	Acetylation	1	7	7	DLCVALSKHTGISPE	HLCVALSKHTGISPE	TCGA
P51812	740	RPS6KA3	360	E	Q	TCGA-DK-A3IU	BLCA	364	Acetylation	1	7	7	FDPEFTAKTPKDSPG	FDPQFTAKTPKDSPG	TCGA
P51812	740	RPS6KA3	588	E	K	TCGA-E7-A541	BLCA	591	Acetylation	1	7	7	FVAPEVLKRQGYDAA	FVAPKVLKRQGYDAA	TCGA
P51825	1210	AFF1	687	E	K	TCGA-UY-A9PF	BLCA	681	Acetylation	1	7	7	SSLPAPSKALSGPEP	SSLPAPSKALSGPKP	TCGA
P51857	326	AKR1D1	75	G	E	TCGA-XF-AAN7	BLCA	71	Acetylation	2	7	7	VGEAIREKIAEGKVR	VGEAIREKIAEEKVR	TCGA
P51858	240	HDGF	20	M	I	TCGA-XF-AAN3	BLCA	19	Acetylation	1	7	7	CGDLVFAKMKGYPHW	CGDLVFAKIKGYPHW	TCGA
P51858	240	HDGF	51	G	W	TCGA-DK-A2I1	BLCA	44	Acetylation	1	7	7	AVKSTANKYQVFFFG	AVKSTANKYQVFFFW	TCGA
P51911	297	CNN1	26	Y	H	TCGA-DK-A1A6	BLCA	25	Acetylation	2	7	7	VKNKLAQKYDHQREQ	VKNKLAQKHDHQREQ	TCGA
P51946	323	CCNH	273	L	M	TCGA-KQ-A41N	BLCA	274	Acetylation	2	7	7	SEEVAVLKQKLERCH	SEEVAVMKQKLERCH	TCGA
P51970	172	NDUFA8	50	E	Q	TCGA-ZF-AA4R	BLCA	51	Acetylation	1	7	7	MLCRWEEKDPRRCLE	MLCRWEQKDPRRCLE	TCGA
P51970	172	NDUFA8	52	D	H	TCGA-XF-A9T8	BLCA	51	Acetylation	1	7	7	MLCRWEEKDPRRCLE	MLCRWEEKHPRRCLE	TCGA
P51991	378	HNRNPA3	135	E	K	TCGA-4Z-AA84	BLCA	134	Acetylation	2	7	7	KIFVGGIKEDTEEYN	KIFVGGIKKDTEEYN	TCGA
P51991	378	HNRNPA3	67	M	I	TCGA-ZF-AA4V	BLCA	73	Acetylation	1	7	7	VMRDPQTKRSRGFGF	VIRDPQTKRSRGFGF	TCGA
P51991	378	HNRNPA3	79	G	R	TCGA-UY-A78O	BLCA	73	Acetylation	1	7	7	VMRDPQTKRSRGFGF	VMRDPQTKRSRGFRF	TCGA
P52209	483	PGD	292	S	F	TCGA-DK-AA6L	BLCA	294	Acetylation	2	7	7	ARCLSSLKDERIQAS	ARCLSFLKDERIQAS	TCGA
P52209	483	PGD	369	R	T	TCGA-K4-A54R	BLCA	375	Acetylation	2	7	7	IRSVFLGKIKDAFDR	ITSVFLGKIKDAFDR	TCGA
P52272	730	HNRNPM	663	D	Y	TCGA-KQ-A41N	BLCA	667	Acetylation	2	7	7	LPFDFTWKMLKDKFN	LPFYFTWKMLKDKFN	TCGA
P52272	730	HNRNPM	663	D	Y	TCGA-KQ-A41N	BLCA	670	Acetylation	1	7	7	DFTWKMLKDKFNECG	YFTWKMLKDKFNECG	TCGA
P52272	730	HNRNPM	700	E	Q	TCGA-SY-A9G5	BLCA	698	Acetylation	1	7	7	SKGCGVVKFESPEVA	SKGCGVVKFQSPEVA	TCGA
P52294	538	KPNA1	5	G	R	TCGA-GU-A766	BLCA	6	Acetylation	1	7	7	**MTTPGKENFRLKS	**MTTPRKENFRLKS	TCGA
P52306	607	RAP1GDS1	17	D	N	TCGA-4Z-AA86	BLCA	12	Acetylation	1	7	7	SDTLKKLKITAVDKT	SDTLKKLKITAVNKT	TCGA
P52306	607	RAP1GDS1	237	E	Q	TCGA-GV-A3JZ	BLCA	230	Acetylation	2	7	7	NIAEELVKLFKKQIE	NIAEELVKLFKKQIQ	TCGA
P52565	204	ARHGDIA	120	R	Q	TCGA-LC-A66R	BLCA	127	Acetylation	2	7	7	REIVSGMKYIQHTYR	QEIVSGMKYIQHTYR	TCGA
P52565	204	ARHGDIA	136	G	D	TCGA-UY-A9PF	BLCA	138	Acetylation	1	7	7	HTYRKGVKIDKTDYM	HTYRKDVKIDKTDYM	TCGA
P52565	204	ARHGDIA	136	G	D	TCGA-UY-A9PF	BLCA	141	Acetylation	1	7	7	RKGVKIDKTDYMVGS	RKDVKIDKTDYMVGS	TCGA
P52732	1056	KIF11	906	L	F	TCGA-KQ-A41N	BLCA	908	Acetylation	2	7	7	TIKIGLTKLNCFLEQ	TIKIGFTKLNCFLEQ	TCGA
P52739	623	ZNF131	146	K	N	TCGA-XF-A9T8	BLCA	139	Acetylation	2	7	7	LEENTTGKNEAKKRK	LEENTTGKNEAKKRN	TCGA
P52789	917	HK2	343	E	K	TCGA-E7-A541	BLCA	346	Acetylation	2	7	7	ISDIEGEKDGIRKAR	ISDIKGEKDGIRKAR	TCGA
P52888	689	THOP1	95	R	W	TCGA-DK-AA71	BLCA	92	Acetylation	1	7	7	PQHVSPSKDIRTAST	PQHVSPSKDIWTAST	TCGA
P52948	1817	NUP98	1012	R	G	TCGA-KQ-A41Q	BLCA	1019	Acetylation	1	7	7	RFSRLPSKADTSQEI	GFSRLPSKADTSQEI	TCGA
P53004	296	BLVRA	267	S	F	TCGA-E7-A7PW	BLCA	261	Acetylation	2	7	7	DQNIFVQKLLGQFSE	DQNIFVQKLLGQFFE	TCGA
P53004	296	BLVRA	267	S	F	TCGA-E7-A7PW	BLCA	269	Acetylation	2	7	7	LLGQFSEKELAAEKK	LLGQFFEKELAAEKK	TCGA
P53007	311	SLC25A1	154	Q	H	TCGA-DK-A3IQ	BLCA	149	Acetylation	1	7	7	PMETIKVKFIHDQTS	PMETIKVKFIHDHTS	TCGA
P53007	311	SLC25A1	154	Q	H	TCGA-DK-A3IQ	BLCA	160	Acetylation	1	7	7	DQTSPNPKYRGFFHG	DHTSPNPKYRGFFHG	TCGA
P53396	1101	ACLY	375	I	S	TCGA-CF-A5U8	BLCA	369	Acetylation	1	7	7	RDYQGPLKEHEVTIF	RDYQGPLKEHEVTSF	TCGA
P53396	1101	ACLY	8	E	K	TCGA-DK-A1AC	BLCA	12	Acetylation	2	7	7	AISEQTGKELLYKFI	AISKQTGKELLYKFI	TCGA
P53396	1101	ACLY	8	E	K	TCGA-DK-A1AC	BLCA	4	Acetylation	1	7	7	****MSAKAISEQTG	****MSAKAISKQTG	TCGA
P53597	346	SUCLG1	335	T	K	TCGA-FD-A6TC	BLCA	338	Acetylation	2	7	7	QLGTTIYKEFEKRKM	QLGTKIYKEFEKRKM	TCGA
P53611	331	RABGGTB	1	M	I	TCGA-UY-A9PF	BLCA	6	Acetylation	1	7	7	**MGTPQKDVIIKSD	**IGTPQKDVIIKSD	TCGA
P53621	1224	COPA	1130	E	Q	TCGA-4Z-AA7W	BLCA	1134	Acetylation	1	7	7	RLLELGPKPEVAQQT	RLLQLGPKPEVAQQT	TCGA
P53621	1224	COPA	743	S	P	TCGA-KQ-A41P	BLCA	750	Acetylation	1	7	7	SERVRILKNCGQKSL	PERVRILKNCGQKSL	TCGA
P53621	1224	COPA	754	Q	H	TCGA-GV-A3JZ	BLCA	750	Acetylation	1	7	7	SERVRILKNCGQKSL	SERVRILKNCGHKSL	TCGA
P53674	252	CRYBB1	2	S	Y	TCGA-DK-A6AW	BLCA	6	Acetylation	1	7	7	**MSQAAKASASATV	**MYQAAKASASATV	TCGA
P53675	1640	CLTCL1	1526	E	Q	TCGA-4Z-AA7Y	BLCA	1529	Acetylation	2	7	7	AQSVELCKKDHLYKD	AQSVQLCKKDHLYKD	TCGA
P53701	268	HCCS	32	M	I	TCGA-DK-A1AC	BLCA	33	Acetylation	1	7	7	PMHEGKMKGCPVNTE	PMHEGKIKGCPVNTE	TCGA
P53992	1094	SEC24C	320	R	H	TCGA-XF-A9T5	BLCA	319	Acetylation	1	7	7	PPQPLPPKRLDPDAI	PPQPLPPKHLDPDAI	TCGA
P54107	249	CRISP1	81	Y	N	TCGA-XF-A9T5	BLCA	80	Acetylation	1	7	7	QNARIFSKYCDMTES	QNARIFSKNCDMTES	TCGA
P54132	1417	BLM	30	P	L	TCGA-DK-A1A7	BLCA	29	Acetylation	1	7	7	NNKLSLSKPKFSGFT	NNKLSLSKLKFSGFT	TCGA
P54132	1417	BLM	30	P	L	TCGA-DK-A1A7	BLCA	31	Acetylation	1	7	7	KLSLSKPKFSGFTFK	KLSLSKLKFSGFTFK	TCGA
P54198	1017	HIRA	634	E	Q	TCGA-DK-AA71	BLCA	630	Acetylation	1	7	7	ASSLSKRKLELEVET	ASSLSKRKLELQVET	TCGA
P54198	1017	HIRA	634	E	Q	TCGA-DK-AA71	BLCA	640	Acetylation	2	7	7	LEVETVEKKKKGRPR	LQVETVEKKKKGRPR	TCGA
P54259	1190	ATN1	784	F	L	TCGA-4Z-AA87	BLCA	791	Acetylation	1	7	7	FVPLEGSKLAKKRAD	LVPLEGSKLAKKRAD	TCGA
P54278	862	PMS2	464	D	N	TCGA-DK-A1A3	BLCA	465	Acetylation	1	7	7	TSGAISDKGVLRPQK	TSGAISNKGVLRPQK	TCGA
P54577	528	YARS	210	L	V	TCGA-XF-AAMZ	BLCA	206	Acetylation	1	7	7	LPALGYSKRVHLMNP	LPALGYSKRVHVMNP	TCGA
P54577	528	YARS	431	M	I	TCGA-DK-A3X1	BLCA	427	Acetylation	1	7	7	VVVLCNLKPQKMRGV	VVVLCNLKPQKIRGV	TCGA
P54577	528	YARS	431	M	I	TCGA-DK-A3X1	BLCA	430	Acetylation	1	7	7	LCNLKPQKMRGVESQ	LCNLKPQKIRGVESQ	TCGA
P54578	494	USP14	396	Q	K	TCGA-G2-A2ES	BLCA	391	Acetylation	1	7	7	QQPNTSDKKSSPQKE	QQPNTSDKKSSPKKE	TCGA
P54709	279	ATP1B3	196	E	K	TCGA-ZF-A9R0	BLCA	194	Acetylation	1	7	7	PRIDCVSKNEDIPNV	PRIDCVSKNKDIPNV	TCGA
P54725	363	RAD23A	126	E	Q	TCGA-DK-A2I4	BLCA	122	Acetylation	1	7	7	PPAAREDKSPSEESA	PPAAREDKSPSQESA	TCGA
P54750	535	PDE1A	46	D	Y	TCGA-4Z-AA83	BLCA	40	Acetylation	2	7	7	GILRCLVKQLERGDV	GILRCLVKQLERGYV	TCGA
P55010	431	EIF5	149	S	R	TCGA-KQ-A41R	BLCA	143	Acetylation	1	7	7	KLCTFILKNPPENSD	KLCTFILKNPPENRD	TCGA
P55010	431	EIF5	149	S	R	TCGA-KQ-A41R	BLCA	155	Acetylation	2	7	7	NSDSGTGKKEKEKKN	NRDSGTGKKEKEKKN	TCGA
P55010	431	EIF5	154	G	A	TCGA-MV-A51V	BLCA	155	Acetylation	2	7	7	NSDSGTGKKEKEKKN	NSDSGTAKKEKEKKN	TCGA
P55010	431	EIF5	159	E	Q	TCGA-DK-A6B6	BLCA	155	Acetylation	2	7	7	NSDSGTGKKEKEKKN	NSDSGTGKKEKQKKN	TCGA
P55036	377	PSMD4	38	H	N	TCGA-KQ-A41N	BLCA	40	Acetylation	1	7	7	VNIVCHSKTRSNPEN	VNIVCNSKTRSNPEN	TCGA
P55081	439	MFAP1	32	E	K	TCGA-FD-A3SL	BLCA	26	Acetylation	1	7	7	AVPVRNEKGEISMEK	AVPVRNEKGEISMKK	TCGA
P55081	439	MFAP1	32	E	K	TCGA-FD-A3SL	BLCA	33	Acetylation	2	7	7	KGEISMEKVKVKRYV	KGEISMKKVKVKRYV	TCGA
P55084	474	HADHB	70	S	L	TCGA-FD-A3SO	BLCA	72	Acetylation	1	7	7	LLSGTSYKDLMPHDL	LLSGTLYKDLMPHDL	TCGA
P55201	1214	BRPF1	906	K	N	TCGA-DK-A1AD	BLCA	900	Acetylation	1	7	7	LFSKKNPKTAGPPKR	LFSKKNPKTAGPPNR	TCGA
P55209	391	NAP1L1	109	L	V	TCGA-E5-A4U1	BLCA	105	Acetylation	1	7	7	EVHDLERKYAVLYQP	EVHDLERKYAVVYQP	TCGA
P55209	391	NAP1L1	109	L	V	TCGA-E5-A4U1	BLCA	116	Acetylation	2	7	7	LYQPLFDKRFEIINA	VYQPLFDKRFEIINA	TCGA
P55209	391	NAP1L1	110	Y	C	TCGA-E7-A6ME	BLCA	105	Acetylation	1	7	7	EVHDLERKYAVLYQP	EVHDLERKYAVLCQP	TCGA
P55209	391	NAP1L1	110	Y	C	TCGA-E7-A6ME	BLCA	116	Acetylation	2	7	7	LYQPLFDKRFEIINA	LCQPLFDKRFEIINA	TCGA
P55209	391	NAP1L1	169	E	K	TCGA-FD-A3B5	BLCA	165	Acetylation	1	7	7	DEEKEDPKGIPEFWL	DEEKEDPKGIPKFWL	TCGA
P55210	303	CASP7	40	K	N	TCGA-E7-A85H	BLCA	38	Acetylation	1	7	7	FVPSLFSKKKKNVTM	FVPSLFSKKNKNVTM	TCGA
P55210	303	CASP7	76	K	N	TCGA-CF-A47X	BLCA	80	Acetylation	1	7	7	INNKNFDKVTGMGVR	INNNNFDKVTGMGVR	TCGA
P55263	362	ADK	249	R	T	TCGA-GV-A3QG	BLCA	256	Acetylation	2	7	7	REQGFETKDIKEIAK	TEQGFETKDIKEIAK	TCGA
P55265	1226	ADAR	613	K	N	TCGA-SY-A9G5	BLCA	613	Acetylation	1	7	7	ATSFFSGKSPVTTLL	ATSFFSGNSPVTTLL	TCGA
P55265	1226	ADAR	792	L	F	TCGA-XF-A9SJ	BLCA	798	Acetylation	2	7	7	VLIGENEKAERMGFT	VFIGENEKAERMGFT	TCGA
P55265	1226	ADAR	898	S	F	TCGA-XF-AAN0	BLCA	895	Acetylation	1	7	7	GTGNRCVKGDSLSLK	GTGNRCVKGDFLSLK	TCGA
P55265	1226	ADAR	898	S	F	TCGA-XF-AAN0	BLCA	902	Acetylation	1	7	7	KGDSLSLKGETVNDC	KGDFLSLKGETVNDC	TCGA
P55327	224	TPD52	140	S	C	TCGA-DK-AA6S	BLCA	137	Acetylation	1	7	7	VTATSAYKKTSETLS	VTATSAYKKTCETLS	TCGA
P55786	919	NPEPPS	862	D	N	TCGA-XF-A9SX	BLCA	863	Acetylation	2	7	7	VEGFAVDKMAGEVKA	VEGFAVNKMAGEVKA	TCGA
P55809	520	OXCT1	188	E	Q	TCGA-FD-A62P	BLCA	185	Acetylation	1	7	7	GSVAIASKPREVREF	GSVAIASKPRQVREF	TCGA
P55884	814	EIF3B	199	R	Q	TCGA-BT-A2LB	BLCA	202	Acetylation	1	7	7	VGPDRLEKLKNVIHK	VGPDQLEKLKNVIHK	TCGA
P55884	814	EIF3B	199	R	Q	TCGA-BT-A2LB	BLCA	204	Acetylation	2	7	7	PDRLEKLKNVIHKIF	PDQLEKLKNVIHKIF	TCGA
P55884	814	EIF3B	215	G	R	TCGA-UY-A78K	BLCA	209	Acetylation	2	7	7	KLKNVIHKIFSKFGK	KLKNVIHKIFSKFRK	TCGA
P55884	814	EIF3B	215	G	R	TCGA-UY-A78K	BLCA	213	Acetylation	1	7	7	VIHKIFSKFGKITND	VIHKIFSKFRKITND	TCGA
P55884	814	EIF3B	215	G	R	TCGA-UY-A78K	BLCA	216	Acetylation	1	7	7	KIFSKFGKITNDFYP	KIFSKFRKITNDFYP	TCGA
P55884	814	EIF3B	437	F	L	TCGA-4Z-AA81	BLCA	436	Acetylation	1	7	7	FKWSHDGKFFARMTL	FKWSHDGKLFARMTL	TCGA
P55884	814	EIF3B	606	F	L	TCGA-KQ-A41N	BLCA	599	Acetylation	2	7	7	YHVKNNGKIELIKMF	YHVKNNGKIELIKML	TCGA
P55884	814	EIF3B	606	F	L	TCGA-KQ-A41N	BLCA	604	Acetylation	2	7	7	NGKIELIKMFDKQQA	NGKIELIKMLDKQQA	TCGA
P55884	814	EIF3B	607	D	Y	TCGA-KQ-A41N	BLCA	604	Acetylation	2	7	7	NGKIELIKMFDKQQA	NGKIELIKMFYKQQA	TCGA
P56134	94	ATP5J2	15	D	N	TCGA-ZF-AA51	BLCA	22	Acetylation	1	7	7	DKKLLEVKLGELPSW	NKKLLEVKLGELPSW	TCGA
P56134	94	ATP5J2	20	E	Q	TCGA-BT-A20R	BLCA	22	Acetylation	1	7	7	DKKLLEVKLGELPSW	DKKLLQVKLGELPSW	TCGA
P56182	461	RRP1	343	E	Q	TCGA-G2-A3VY	BLCA	347	Acetylation	2	7	7	PEDEIPEKACRRLLE	PEDQIPEKACRRLLE	TCGA
P56182	461	RRP1	354	E	Q	TCGA-HQ-A5NE	BLCA	347	Acetylation	2	7	7	PEDEIPEKACRRLLE	PEDEIPEKACRRLLQ	TCGA
P56192	900	MARS	433	P	L	TCGA-YC-A89H	BLCA	431	Acetylation	1	7	7	LINAVELKKPQCKVC	LINAVELKKLQCKVC	TCGA
P56381	51	ATP5E	14	R	Q	TCGA-UY-A78K	BLCA	21	Acetylation	2	7	7	RYSQICAKAVRDALK	QYSQICAKAVRDALK	TCGA
P56385	69	ATP5I	36	R	W	TCGA-FT-A61P	BLCA	34	Acetylation	2	7	7	ATRYNYLKPRAEEER	ATRYNYLKPWAEEER	TCGA
P56545	445	CTBP2	17	I	F	TCGA-CU-A0YR	BLCA	10	Acetylation	2	7	7	LVDKHKVKRQRLDRI	LVDKHKVKRQRLDRF	TCGA
P56545	445	CTBP2	291	R	P	TCGA-GV-A6ZA	BLCA	286	Acetylation	2	7	7	KALAQALKEGRIRGA	KALAQALKEGRIPGA	TCGA
P57721	371	PCBP3	65	G	E	TCGA-ZF-AA4X	BLCA	63	Acetylation	2	7	7	EVGSIIGKKGETVKK	EVGSIIGKKEETVKK	TCGA
P58876	126	HIST1H2BD	3	E	K	TCGA-DK-A1AC	BLCA	6	Acetylation	1	7	7	**MPEPTKSAPAPKK	**MPKPTKSAPAPKK	TCGA
P59998	168	ARPC4	45	E	Q	TCGA-DK-AA75	BLCA	44	Acetylation	1	7	7	EVEVRSSKELLLQPV	EVEVRSSKQLLLQPV	TCGA
P60484	403	PTEN	134	M	I	TCGA-G2-AA3D	BLCA	128	Acetylation	1	7	7	AIHCKAGKGRTGVMI	AIHCKAGKGRTGVII	TCGA
P60709	375	ACTB	195	E	K	TCGA-XF-A9SP	BLCA	191	Acetylation	2	7	7	DLTDYLMKILTERGY	DLTDYLMKILTKRGY	TCGA
P60709	375	ACTB	57	E	K	TCGA-XF-A9SP	BLCA	50	Acetylation	1	7	7	VMVGMGQKDSYVGDE	VMVGMGQKDSYVGDK	TCGA
P60709	375	ACTB	57	E	K	TCGA-XF-A9SP	BLCA	61	Acetylation	1	7	7	VGDEAQSKRGILTLK	VGDKAQSKRGILTLK	TCGA
P60709	375	ACTB	59	Q	H	TCGA-XF-A9SP	BLCA	61	Acetylation	1	7	7	VGDEAQSKRGILTLK	VGDEAHSKRGILTLK	TCGA
P60842	406	EIF4A1	186	E	D	B14-Tumor:B14-Blood	BLCA	193	Acetylation	1	7	7	EMLSRGFKDQIYDIF	DMLSRGFKDQIYDIF	ICGC
P60842	406	EIF4A1	196	I	F	B104-0-Tumor:B104-0-Blood	BLCA	193	Acetylation	1	7	7	EMLSRGFKDQIYDIF	EMLSRGFKDQFYDIF	ICGC
P60842	406	EIF4A1	291	K	N	TCGA-G2-A2EO	BLCA	284	Acetylation	1	7	7	IFINTRRKVDWLTEK	IFINTRRKVDWLTEN	TCGA
P60842	406	EIF4A1	291	K	N	TCGA-G2-A2EO	BLCA	291	Acetylation	1	7	7	KVDWLTEKMHARDFT	KVDWLTENMHARDFT	TCGA
P60842	406	EIF4A1	369	K	E	B71-Tumor:B71-Blood	BLCA	369	Acetylation	1	7	7	RGGRFGRKGVAINMV	RGGRFGREGVAINMV	ICGC
P60842	406	EIF4A1	385	R	G	TCGA-GC-A4ZW	BLCA	381	Acetylation	2	7	7	NMVTEEDKRTLRDIE	NMVTEEDKRTLGDIE	TCGA
P60866	119	RPS20	55	R	P	TCGA-ZF-AA4N	BLCA	59	Acetylation	1	7	7	GPVRMPTKTLRITTR	GPVPMPTKTLRITTR	TCGA
P60900	246	PSMA6	174	E	D	TCGA-XF-AAMX	BLCA	171	Acetylation	1	7	7	KATAAGVKQTESTSF	KATAAGVKQTDSTSF	TCGA
P60900	246	PSMA6	174	E	D	TCGA-XF-AAMX	BLCA	181	Acetylation	2	7	7	ESTSFLEKKVKKKFD	DSTSFLEKKVKKKFD	TCGA
P60900	246	PSMA6	33	N	S	TCGA-E7-A677	BLCA	30	Acetylation	2	7	7	YQVEYAFKAINQGGL	YQVEYAFKAISQGGL	TCGA
P60903	97	S100A10	19	F	L	TCGA-KQ-A41N	BLCA	23	Acetylation	1	7	7	FHKFAGDKGYLTKED	FHKLAGDKGYLTKED	TCGA
P60981	165	DSTN	13	R	H	TCGA-CF-A47W	BLCA	19	Acetylation	1	7	7	CRIFYDMKVRKCSTP	CHIFYDMKVRKCSTP	TCGA
P61011	504	SRP54	182	E	K	TCGA-GV-A3QG	BLCA	178	Acetylation	2	7	7	IASEGVEKFKNENFE	IASEGVEKFKNKNFE	TCGA
P61081	183	UBE2M	36	K	R	TCGA-K4-A6FZ	BLCA	36	Acetylation	2	7	7	AAQLRIQKDINELNL	AAQLRIQRDINELNL	TCGA
P61086	200	UBE2K	167	E	K	TCGA-GU-A767	BLCA	164	Acetylation	2	7	7	VSSPEYTKKIENLCA	VSSPEYTKKIKNLCA	TCGA
P61088	152	UBE2N	21	P	S	TCGA-MV-A51V	BLCA	24	Acetylation	1	7	7	AEPVPGIKAEPDESN	AEPVSGIKAEPDESN	TCGA
P61088	152	UBE2N	28	D	N	TCGA-XF-A9T0	BLCA	24	Acetylation	1	7	7	AEPVPGIKAEPDESN	AEPVPGIKAEPNESN	TCGA
P61129	1189	ZC3H6	963	P	S	TCGA-ZF-A9RC	BLCA	959	Acetylation	1	7	7	DSHGSGAKLGDPRLQ	DSHGSGAKLGDSRLQ	TCGA
P61158	418	ACTR3	64	D	Y	TCGA-E7-A85H	BLCA	69	Acetylation	1	7	7	IGDEAIEKPTYATKW	IGYEAIEKPTYATKW	TCGA
P61163	376	ACTR1A	199	R	H	TCGA-FD-A6TD	BLCA	200	Acetylation	1	7	7	FLRLYLRKEGYDFHS	FLRLYLHKEGYDFHS	TCGA
P61201	443	COPS2	246	L	F	TCGA-ZF-A9RF	BLCA	253	Acetylation	2	7	7	LREGEFEKAHTDFFE	FREGEFEKAHTDFFE	TCGA
P61201	443	COPS2	257	D	Y	TCGA-KQ-A41N	BLCA	253	Acetylation	2	7	7	LREGEFEKAHTDFFE	LREGEFEKAHTYFFE	TCGA
P61221	599	ABCE1	180	A	E	TCGA-ZF-A9RL	BLCA	178	Acetylation	1	7	7	QYVDQIPKAAKGTVG	QYVDQIPKAEKGTVG	TCGA
P61221	599	ABCE1	190	R	Q	TCGA-XF-A8HC	BLCA	191	Acetylation	1	7	7	VGSILDRKDETKTQA	VGSILDQKDETKTQA	TCGA
P61221	599	ABCE1	416	I	S	TCGA-DK-A6AW	BLCA	419	Acetylation	1	7	7	KPQKISPKSTGSVRQ	KPQKSSPKSTGSVRQ	TCGA
P61224	184	RAP1B	3	E	G	TCGA-C4-A0F6	BLCA	5	Acetylation	1	7	7	***MREYKLVVLGSG	***MRGYKLVVLGSG	TCGA
P61247	264	RPS3A	107	R	S	TCGA-H4-A2HO	BLCA	109	Acetylation	1	7	7	GMDLTRDKMCSMVKK	GMDLTSDKMCSMVKK	TCGA
P61247	264	RPS3A	179	N	H	TCGA-CU-A72E	BLCA	182	Acetylation	2	7	7	EVQTNDLKEVVNKLI	EVQTHDLKEVVNKLI	TCGA
P61254	145	RPL26	138	E	Q	TCGA-FD-A62P	BLCA	134	Acetylation	2	7	7	QVGKEKGKYKEETIE	QVGKEKGKYKEQTIE	TCGA
P61254	145	RPL26	138	E	Q	TCGA-FD-A62P	BLCA	136	Acetylation	2	7	7	GKEKGKYKEETIEKM	GKEKGKYKEQTIEKM	TCGA
P61254	145	RPL26	138	E	Q	TCGA-FD-A62P	BLCA	142	Acetylation	1	7	7	YKEETIEKMQE****	YKEQTIEKMQE****	TCGA
P61254	145	RPL26	62	Y	C	TCGA-E7-A678	BLCA	63	Acetylation	1	7	7	QVVRGHYKGQQIGKV	QVVRGHCKGQQIGKV	TCGA
P61254	145	RPL26	62	Y	C	TCGA-E7-A678	BLCA	69	Acetylation	2	7	7	YKGQQIGKVVQVYRK	CKGQQIGKVVQVYRK	TCGA
P61296	217	HAND2	189	L	F	TCGA-ZF-A9R7	BLCA	183	Acetylation	2	7	7	VKEEKRKKELNEILK	VKEEKRKKELNEIFK	TCGA
P61313	204	RPL15	8	Q	R	TCGA-H4-A2HQ	BLCA	5	Acetylation	1	7	7	***MGAYKYIQELWR	***MGAYKYIRELWR	TCGA
P61326	146	MAGOH	66	D	N	TCGA-BT-A20T	BLCA	71	Acetylation	1	7	7	IDDSEITKEDDALWP	IDNSEITKEDDALWP	TCGA
P61513	92	RPL37A	17	R	S	TCGA-DK-A2I1	BLCA	13	Acetylation	1	7	7	KKVGIVGKYGTRYGA	KKVGIVGKYGTSYGA	TCGA
P61586	193	RHOA	161	A	T	TCGA-FD-A62N	BLCA	162	Acetylation	2	7	7	GYMECSAKTKDGVRE	GYMECSTKTKDGVRE	TCGA
P61586	193	RHOA	168	R	T	TCGA-FD-A3SO	BLCA	162	Acetylation	2	7	7	GYMECSAKTKDGVRE	GYMECSAKTKDGVTE	TCGA
P61764	594	STXBP1	314	K	N	TCGA-MV-A51V	BLCA	314	Acetylation	1	7	7	LKDFSSSKRMNTGEK	LKDFSSSNRMNTGEK	TCGA
P61764	594	STXBP1	314	K	N	TCGA-MV-A51V	BLCA	321	Acetylation	2	7	7	KRMNTGEKTTMRDLS	NRMNTGEKTTMRDLS	TCGA
P61964	334	WDR5	223	S	Y	TCGA-FD-A62P	BLCA	227	Acetylation	1	7	7	VKFSPNGKYILAATL	VKFYPNGKYILAATL	TCGA
P61978	463	HNRNPK	178	I	M	TCGA-DK-A1AC	BLCA	179	Acetylation	1	7	7	ENTQTTIKLFQECCP	ENTQTTMKLFQECCP	TCGA
P61978	463	HNRNPK	194	L	V	TCGA-G2-AA3B	BLCA	198	Acetylation	1	7	7	RVVLIGGKPDRVVEC	RVVVIGGKPDRVVEC	TCGA
P61981	247	YWHAG	122	F	L	TCGA-E7-A7XN	BLCA	120	Acetylation	2	7	7	SETQYESKVFYLKMK	SETQYESKVLYLKMK	TCGA
P61981	247	YWHAG	122	F	L	TCGA-E7-A7XN	BLCA	125	Acetylation	2	7	7	ESKVFYLKMKGDYYR	ESKVLYLKMKGDYYR	TCGA
P62081	194	RPS7	171	E	K	TCGA-XF-A9SP	BLCA	169	Acetylation	1	7	7	QQNNVEHKVETFSGV	QQNNVEHKVKTFSGV	TCGA
P62081	194	RPS7	171	E	K	TCGA-XF-A9SP	BLCA	178	Acetylation	1	7	7	ETFSGVYKKLTGKDV	KTFSGVYKKLTGKDV	TCGA
P62136	330	PPP1CA	23	R	W	TCGA-ZF-A9RL	BLCA	26	Acetylation	1	7	7	VQGSRPGKNVQLTEN	VQGSWPGKNVQLTEN	TCGA
P62158	149	CALM1	31	K	E	TCGA-BT-A20T	BLCA	31	Acetylation	1	7	7	GDGTITTKELGTVMR	GDGTITTEELGTVMR	TCGA
P62158	149	CALM1	9	Q	H	TCGA-XF-AAML	BLCA	14	Acetylation	2	7	7	EEQIAEFKEAFSLFD	EEHIAEFKEAFSLFD	TCGA
P62195	406	PSMC5	336	M	I	TCGA-FD-A5BZ	BLCA	330	Acetylation	2	7	7	EARLDILKIHSRKMN	EARLDILKIHSRKIN	TCGA
P62241	208	RPS8	141	R	L	TCGA-4Z-AA86	BLCA	139	Acetylation	2	7	7	EEEEILNKKRSKKIQ	EEEEILNKKLSKKIQ	TCGA
P62256	183	UBE2H	66	P	T	TCGA-ZF-AA51	BLCA	60	Acetylation	1	7	7	VRVDLPDKYPFKSPS	VRVDLPDKYPFKSTS	TCGA
P62256	183	UBE2H	66	P	T	TCGA-ZF-AA51	BLCA	64	Acetylation	1	7	7	LPDKYPFKSPSIGFM	LPDKYPFKSTSIGFM	TCGA
P62258	255	YWHAE	152	Y	C	TCGA-4Z-AA84	BLCA	153	Acetylation	2	7	7	ENSLVAYKAASDIAM	ENSLVACKAASDIAM	TCGA
P62269	152	RPS18	151	K	N	TCGA-FD-A6TA	BLCA	150	Acetylation	1	7	7	GRTVGVSKKK*****	GRTVGVSKNK*****	TCGA
P62269	152	RPS18	51	D	N	TCGA-G2-A2EJ	BLCA	54	Acetylation	2	7	7	KADIDLTKRAGELTE	KADINLTKRAGELTE	TCGA
P62277	151	RPS13	3	R	C	TCGA-DK-A3WW	BLCA	9	Acetylation	1	7	7	GRMHAPGKGLSQSAL	GCMHAPGKGLSQSAL	TCGA
P62316	118	SNRPD2	19	R	Q	TCGA-E7-A7XN	BLCA	18	Acetylation	2	7	7	MTPEELQKREEEEFN	MTPEELQKQEEEEFN	TCGA
P62333	389	PSMC6	78	R	T	TCGA-G2-AA3B	BLCA	72	Acetylation	1	7	7	TEEKFIVKATNGPRY	TEEKFIVKATNGPTY	TCGA
P62701	263	RPS4X	97	E	Q	TCGA-DK-A1AC	BLCA	94	Acetylation	2	7	7	MDVISIDKTGENFRL	MDVISIDKTGQNFRL	TCGA
P62753	249	RPS6	216	R	T	TCGA-MV-A51V	BLCA	211	Acetylation	2	7	7	EEAAEYAKLLAKRMK	EEAAEYAKLLAKTMK	TCGA
P62753	249	RPS6	229	A	S	TCGA-DK-A1A6	BLCA	230	Acetylation	2	7	7	KRQEQIAKRRRLSSL	KRQEQISKRRRLSSL	TCGA
P62753	249	RPS6	230	K	N	TCGA-BT-A20J	BLCA	230	Acetylation	2	7	7	KRQEQIAKRRRLSSL	KRQEQIANRRRLSSL	TCGA
P62805	103	HIST1H4A	14	G	R	TCGA-G2-AA3F	BLCA	13	Acetylation	1	7	7	KGGKGLGKGGAKRHR	KGGKGLGKRGAKRHR	TCGA
P62805	103	HIST1H4A	14	G	R	TCGA-G2-AA3F	BLCA	17	Acetylation	1	7	7	GLGKGGAKRHRKVLR	GLGKRGAKRHRKVLR	TCGA
P62805	103	HIST1H4A	14	G	R	TCGA-G2-AA3F	BLCA	9	Acetylation	1	7	7	SGRGKGGKGLGKGGA	SGRGKGGKGLGKRGA	TCGA
P62805	103	HIST1H4A	25	D	H	TCGA-MV-A51V	BLCA	32	Acetylation	1	7	7	DNIQGITKPAIRRLA	HNIQGITKPAIRRLA	TCGA
P62805	103	HIST1H4A	25	D	N	TCGA-UY-A9PH	BLCA	32	Acetylation	1	7	7	DNIQGITKPAIRRLA	NNIQGITKPAIRRLA	TCGA
P62805	103	HIST1H4A	36	R	S	TCGA-KQ-A41N	BLCA	32	Acetylation	1	7	7	DNIQGITKPAIRRLA	DNIQGITKPAISRLA	TCGA
P62805	103	HIST1H4A	36	R	W	TCGA-4Z-AA7O	BLCA	32	Acetylation	1	7	7	DNIQGITKPAIRRLA	DNIQGITKPAIWRLA	TCGA
P62805	103	HIST1H4A	40	R	Q	TCGA-K4-A54R	BLCA	45	Acetylation	1	7	7	LARRGGVKRISGLIY	LAQRGGVKRISGLIY	TCGA
P62805	103	HIST1H4A	45	K	N	B80-Tumor:B80-Blood	BLCA	45	Acetylation	1	7	7	LARRGGVKRISGLIY	LARRGGVNRISGLIY	ICGC
P62805	103	HIST1H4A	48	S	C	TCGA-FD-A6TC	BLCA	45	Acetylation	1	7	7	LARRGGVKRISGLIY	LARRGGVKRICGLIY	TCGA
P62805	103	HIST1H4A	48	S	L	TCGA-XF-A8HF	BLCA	45	Acetylation	1	7	7	LARRGGVKRISGLIY	LARRGGVKRILGLIY	TCGA
P62805	103	HIST1H4A	4	R	Q	TCGA-GU-AATO	BLCA	6	Acetylation	1	7	7	**MSGRGKGGKGLGK	**MSGQGKGGKGLGK	TCGA
P62805	103	HIST1H4A	4	R	Q	TCGA-GU-AATO	BLCA	9	Acetylation	1	7	7	SGRGKGGKGLGKGGA	SGQGKGGKGLGKGGA	TCGA
P62805	103	HIST1H4A	50	L	V	TCGA-DK-AA71	BLCA	45	Acetylation	1	7	7	LARRGGVKRISGLIY	LARRGGVKRISGVIY	TCGA
P62805	103	HIST1H4A	53	E	K	TCGA-G2-A3VY	BLCA	60	Acetylation	2	7	7	EETRGVLKVFLENVI	KETRGVLKVFLENVI	TCGA
P62805	103	HIST1H4A	53	E	K	TCGA-G2-AA3B	BLCA	60	Acetylation	2	7	7	EETRGVLKVFLENVI	KETRGVLKVFLENVI	TCGA
P62805	103	HIST1H4A	53	E	Q	TCGA-BT-A20J	BLCA	60	Acetylation	2	7	7	EETRGVLKVFLENVI	QETRGVLKVFLENVI	TCGA
P62805	103	HIST1H4A	53	E	Q	TCGA-UY-A9PE	BLCA	60	Acetylation	2	7	7	EETRGVLKVFLENVI	QETRGVLKVFLENVI	TCGA
P62805	103	HIST1H4A	57	G	V	TCGA-ZF-AA4W	BLCA	60	Acetylation	2	7	7	EETRGVLKVFLENVI	EETRVVLKVFLENVI	TCGA
P62805	103	HIST1H4A	64	E	D	TCGA-XF-AAN0	BLCA	60	Acetylation	2	7	7	EETRGVLKVFLENVI	EETRGVLKVFLDNVI	TCGA
P62805	103	HIST1H4A	64	E	K	TCGA-DK-AA75	BLCA	60	Acetylation	2	7	7	EETRGVLKVFLENVI	EETRGVLKVFLKNVI	TCGA
P62805	103	HIST1H4A	64	E	Q	TCGA-DK-A3IU	BLCA	60	Acetylation	2	7	7	EETRGVLKVFLENVI	EETRGVLKVFLQNVI	TCGA
P62805	103	HIST1H4A	64	E	Q	TCGA-E5-A4U1	BLCA	60	Acetylation	2	7	7	EETRGVLKVFLENVI	EETRGVLKVFLQNVI	TCGA
P62805	103	HIST1H4A	73	Y	H	TCGA-DK-A6B5	BLCA	78	Acetylation	1	7	7	VTYTEHAKRKTVTAM	VTHTEHAKRKTVTAM	TCGA
P62805	103	HIST1H4A	73	Y	H	TCGA-DK-A6B5	BLCA	80	Acetylation	1	7	7	YTEHAKRKTVTAMDV	HTEHAKRKTVTAMDV	TCGA
P62805	103	HIST1H4A	74	T	K	TCGA-K4-A4AB	BLCA	78	Acetylation	1	7	7	VTYTEHAKRKTVTAM	VTYKEHAKRKTVTAM	TCGA
P62805	103	HIST1H4A	74	T	K	TCGA-K4-A4AB	BLCA	80	Acetylation	1	7	7	YTEHAKRKTVTAMDV	YKEHAKRKTVTAMDV	TCGA
P62805	103	HIST1H4A	88	V	F	TCGA-BT-A3PK	BLCA	92	Acetylation	1	7	7	MDVVYALKRQGRTLY	MDVFYALKRQGRTLY	TCGA
P62829	140	RPL23	33	G	E	TCGA-FD-A6TA	BLCA	35	Acetylation	1	7	7	CADNTGAKNLYIISV	CADNTEAKNLYIISV	TCGA
P62873	340	GNB1	205	D	N	TCGA-G2-A2ES	BLCA	209	Acetylation	1	7	7	GACDASAKLWDVREG	GACNASAKLWDVREG	TCGA
P62899	125	RPL31	48	E	Q	TCGA-XF-A9SI	BLCA	55	Acetylation	1	7	7	EIRKFAMKEMGTPDV	QIRKFAMKEMGTPDV	TCGA
P62899	125	RPL31	94	E	K	TCGA-DK-A1A3	BLCA	101	Acetylation	1	7	7	EDEDSPNKLYTLVTY	KDEDSPNKLYTLVTY	TCGA
P62899	125	RPL31	96	E	K	TCGA-DK-A1A3	BLCA	101	Acetylation	1	7	7	EDEDSPNKLYTLVTY	EDKDSPNKLYTLVTY	TCGA
P62899	125	RPL31	97	D	N	TCGA-DK-A1A3	BLCA	101	Acetylation	1	7	7	EDEDSPNKLYTLVTY	EDENSPNKLYTLVTY	TCGA
P62906	217	RPL10A	206	I	M	TCGA-GU-A767	BLCA	207	Acetylation	1	7	7	NVRALYIKSTMGKPQ	NVRALYMKSTMGKPQ	TCGA
P62906	217	RPL10A	57	S	F	TCGA-E7-A7DV	BLCA	62	Acetylation	1	7	7	LKSTPRPKFSVCVLG	LKFTPRPKFSVCVLG	TCGA
P62913	178	RPL11	16	R	C	TCGA-DK-A3IN	BLCA	19	Acetylation	1	7	7	MRELRIRKLCLNICV	MRELCIRKLCLNICV	TCGA
P62913	178	RPL11	4	D	N	TCGA-YC-A89H	BLCA	8	Acetylation	2	7	7	MAQDQGEKENPMREL	MAQNQGEKENPMREL	TCGA
P62917	257	RPL8	138	S	F	TCGA-DK-AA6S	BLCA	144	Acetylation	1	7	7	ISHNPETKKTRVKLP	IFHNPETKKTRVKLP	TCGA
P62937	165	PPIA	116	T	A	TCGA-YC-A89H	BLCA	118	Acetylation	2	7	7	QFFICTAKTEWLDGK	QFFICAAKTEWLDGK	TCGA
P62942	108	FKBP1A	35	K	N	TCGA-DK-A6AW	BLCA	35	Acetylation	1	7	7	TGMLEDGKKFDSSRD	TGMLEDGNKFDSSRD	TCGA
P62987	128	UBA52	94	M	I	TCGA-KQ-A41P	BLCA	88	Acetylation	2	7	7	SLRQLAQKYNCDKMI	SLRQLAQKYNCDKII	TCGA
P62987	128	UBA52	94	M	I	TCGA-KQ-A41P	BLCA	93	Acetylation	2	7	7	AQKYNCDKMICRKCY	AQKYNCDKIICRKCY	TCGA
P63010	937	AP2B1	714	W	S	TCGA-GD-A3OQ	BLCA	719	Acetylation	1	7	7	AVWLPAVKAKGLEIS	AVSLPAVKAKGLEIS	TCGA
P63104	245	YWHAZ	83	R	I	TCGA-FD-A62N	BLCA	85	Acetylation	2	7	7	MAREYREKIETELRD	MAREYIEKIETELRD	TCGA
P63208	163	SKP1	133	E	K	TCGA-FD-A6TC	BLCA	128	Acetylation	1	7	7	KTVANMIKGKTPEEI	KTVANMIKGKTPKEI	TCGA
P63208	163	SKP1	133	E	Q	TCGA-4Z-AA7M	BLCA	128	Acetylation	1	7	7	KTVANMIKGKTPEEI	KTVANMIKGKTPQEI	TCGA
P63241	154	EIF5A	124	E	Q	TCGA-GD-A6C6	BLCA	121	Acetylation	2	7	7	LPEGDLGKEIEQKYD	LPEGDLGKEIQQKYD	TCGA
P63241	154	EIF5A	52	G	S	TCGA-XF-A9T6	BLCA	47	Acetylation	1	7	7	IVEMSTSKTGKHGHA	IVEMSTSKTGKHSHA	TCGA
P63241	154	EIF5A	52	G	S	TCGA-XF-A9T6	BLCA	50	Acetylation	1	7	7	MSTSKTGKHGHAKVH	MSTSKTGKHSHAKVH	TCGA
P63244	317	RACK1	126	D	H	TCGA-DK-AA76	BLCA	130	Acetylation	1	7	7	GSRDKTIKLWNTLGV	GSRHKTIKLWNTLGV	TCGA
P63244	317	RACK1	250	A	G	TCGA-S5-AA26	BLCA	257	Acetylation	1	7	7	AATGPSIKIWDLEGK	GATGPSIKIWDLEGK	TCGA
P63279	158	UBE2I	149	R	Q	TCGA-DK-A3IU	BLCA	146	Acetylation	2	7	7	QNRVEYEKRVRAQAK	QNRVEYEKRVQAQAK	TCGA
P67809	324	YBX1	172	E	K	TCGA-ZF-AA54	BLCA	170	Acetylation	1	7	7	QNSESGEKNEGSESA	QNSESGEKNKGSESA	TCGA
P67809	324	YBX1	293	E	K	TCGA-GU-A42P	BLCA	296	Acetylation	1	7	7	RRRPENPKPQDGKET	RRRPKNPKPQDGKET	TCGA
P68036	154	UBE2L3	124	D	Y	TCGA-FD-A6TA	BLCA	131	Acetylation	2	7	7	DLAEEYSKDRKKFCK	YLAEEYSKDRKKFCK	TCGA
P68036	154	UBE2L3	141	E	G	TCGA-CF-A9FM	BLCA	138	Acetylation	2	7	7	KDRKKFCKNAEEFTK	KDRKKFCKNAGEFTK	TCGA
P68036	154	UBE2L3	141	E	G	TCGA-CF-A9FM	BLCA	145	Acetylation	2	7	7	KNAEEFTKKYGEKRP	KNAGEFTKKYGEKRP	TCGA
P68104	462	EEF1A1	153	N	S	TCGA-E7-A6MD	BLCA	146	Acetylation	1	7	7	LAYTLGVKQLIVGVN	LAYTLGVKQLIVGVS	TCGA
P68104	462	EEF1A1	153	N	S	TCGA-E7-A6MD	BLCA	154	Acetylation	1	7	7	QLIVGVNKMDSTEPP	QLIVGVSKMDSTEPP	TCGA
P68104	462	EEF1A1	167	Y	D	TCGA-LT-A8JT	BLCA	165	Acetylation	2	7	7	TEPPYSQKRYEEIVK	TEPPYSQKRDEEIVK	TCGA
P68104	462	EEF1A1	167	Y	D	TCGA-LT-A8JT	BLCA	172	Acetylation	2	7	7	KRYEEIVKEVSTYIK	KRDEEIVKEVSTYIK	TCGA
P68104	462	EEF1A1	433	V	F	TCGA-DK-AA75	BLCA	439	Acetylation	2	7	7	TVAVGVIKAVDKKAA	TFAVGVIKAVDKKAA	TCGA
P68104	462	EEF1A1	50	G	R	TCGA-K4-AAQO	BLCA	44	Acetylation	2	7	7	RTIEKFEKEAAEMGK	RTIEKFEKEAAEMRK	TCGA
P68104	462	EEF1A1	50	G	R	TCGA-K4-AAQO	BLCA	55	Acetylation	1	7	7	EMGKGSFKYAWVLDK	EMRKGSFKYAWVLDK	TCGA
P68363	451	TUBA1B	33	D	N	TCGA-XF-A9T5	BLCA	40	Acetylation	1	7	7	DGQMPSDKTIGGGDD	NGQMPSDKTIGGGDD	TCGA
P68371	445	TUBB4B	378	F	L	TCGA-GV-A3JX	BLCA	379	Acetylation	2	7	7	TAIQELFKRISEQFT	TAIQELLKRISEQFT	TCGA
P68400	391	CSNK2A1	47	R	Q	TCGA-YC-A89H	BLCA	49	Acetylation	1	7	7	VRKLGRGKYSEVFEA	VRKLGQGKYSEVFEA	TCGA
P68431	136	HIST1H3A	122	P	H	TCGA-H4-A2HQ	BLCA	116	Acetylation	1	7	7	NLCAIHAKRVTIMPK	NLCAIHAKRVTIMHK	TCGA
P68431	136	HIST1H3A	122	P	H	TCGA-H4-A2HQ	BLCA	123	Acetylation	1	7	7	KRVTIMPKDIQLARR	KRVTIMHKDIQLARR	TCGA
P68431	136	HIST1H3A	13	G	S	TCGA-2F-A9KO	BLCA	10	Acetylation	1	7	7	RTKQTARKSTGGKAP	RTKQTARKSTSGKAP	TCGA
P68431	136	HIST1H3A	13	G	S	TCGA-2F-A9KO	BLCA	15	Acetylation	1	7	7	ARKSTGGKAPRKQLA	ARKSTSGKAPRKQLA	TCGA
P68431	136	HIST1H3A	13	G	S	TCGA-2F-A9KO	BLCA	19	Acetylation	1	7	7	TGGKAPRKQLATKAA	TSGKAPRKQLATKAA	TCGA
P68431	136	HIST1H3A	17	P	A	TCGA-G2-A2EL	BLCA	10	Acetylation	1	7	7	RTKQTARKSTGGKAP	RTKQTARKSTGGKAA	TCGA
P68431	136	HIST1H3A	17	P	A	TCGA-G2-A2EL	BLCA	15	Acetylation	1	7	7	ARKSTGGKAPRKQLA	ARKSTGGKAARKQLA	TCGA
P68431	136	HIST1H3A	17	P	A	TCGA-G2-A2EL	BLCA	19	Acetylation	1	7	7	TGGKAPRKQLATKAA	TGGKAARKQLATKAA	TCGA
P68431	136	HIST1H3A	17	P	A	TCGA-G2-A2EL	BLCA	24	Acetylation	1	7	7	PRKQLATKAARKSAP	ARKQLATKAARKSAP	TCGA
P68431	136	HIST1H3A	31	P	S	TCGA-GD-A3OP	BLCA	24	Acetylation	1	7	7	PRKQLATKAARKSAP	PRKQLATKAARKSAS	TCGA
P68431	136	HIST1H3A	31	P	S	TCGA-GD-A3OP	BLCA	28	Acetylation	1	7	7	LATKAARKSAPATGG	LATKAARKSASATGG	TCGA
P68431	136	HIST1H3A	31	P	S	TCGA-GD-A3OP	BLCA	37	Acetylation	1	7	7	APATGGVKKPHRYRP	ASATGGVKKPHRYRP	TCGA
P68431	136	HIST1H3A	31	P	S	TCGA-GD-A3OP	BLCA	38	Acetylation	1	7	7	PATGGVKKPHRYRPG	SATGGVKKPHRYRPG	TCGA
P68431	136	HIST1H3A	37	K	N	TCGA-YC-A8S6	BLCA	37	Acetylation	1	7	7	APATGGVKKPHRYRP	APATGGVNKPHRYRP	TCGA
P68431	136	HIST1H3A	37	K	N	TCGA-YC-A8S6	BLCA	38	Acetylation	1	7	7	PATGGVKKPHRYRPG	PATGGVNKPHRYRPG	TCGA
P68431	136	HIST1H3A	40	H	D	TCGA-FD-A43P	BLCA	37	Acetylation	1	7	7	APATGGVKKPHRYRP	APATGGVKKPDRYRP	TCGA
P68431	136	HIST1H3A	40	H	D	TCGA-FD-A43P	BLCA	38	Acetylation	1	7	7	PATGGVKKPHRYRPG	PATGGVKKPDRYRPG	TCGA
P68431	136	HIST1H3A	40	H	N	TCGA-G2-AA3D	BLCA	37	Acetylation	1	7	7	APATGGVKKPHRYRP	APATGGVKKPNRYRP	TCGA
P68431	136	HIST1H3A	40	H	N	TCGA-G2-AA3D	BLCA	38	Acetylation	1	7	7	PATGGVKKPHRYRPG	PATGGVKKPNRYRPG	TCGA
P68431	136	HIST1H3A	41	R	S	TCGA-4Z-AA7W	BLCA	37	Acetylation	1	7	7	APATGGVKKPHRYRP	APATGGVKKPHSYRP	TCGA
P68431	136	HIST1H3A	41	R	S	TCGA-4Z-AA7W	BLCA	38	Acetylation	1	7	7	PATGGVKKPHRYRPG	PATGGVKKPHSYRPG	TCGA
P68431	136	HIST1H3A	4	T	R	TCGA-ZF-AA4T	BLCA	10	Acetylation	1	7	7	RTKQTARKSTGGKAP	RRKQTARKSTGGKAP	TCGA
P68431	136	HIST1H3A	4	T	R	TCGA-ZF-AA4T	BLCA	5	Acetylation	1	7	7	***MARTKQTARKST	***MARRKQTARKST	TCGA
P68431	136	HIST1H3A	51	E	Q	TCGA-E7-A6ME	BLCA	57	Acetylation	2	7	7	REIRRYQKSTELLIR	RQIRRYQKSTELLIR	TCGA
P68431	136	HIST1H3A	58	S	W	TCGA-ZF-A9R7	BLCA	57	Acetylation	2	7	7	REIRRYQKSTELLIR	REIRRYQKWTELLIR	TCGA
P68431	136	HIST1H3A	58	S	W	TCGA-ZF-A9R7	BLCA	65	Acetylation	1	7	7	STELLIRKLPFQRLV	WTELLIRKLPFQRLV	TCGA
P68431	136	HIST1H3A	63	I	V	TCGA-4Z-AA7S	BLCA	57	Acetylation	2	7	7	REIRRYQKSTELLIR	REIRRYQKSTELLVR	TCGA
P68431	136	HIST1H3A	63	I	V	TCGA-4Z-AA7S	BLCA	65	Acetylation	1	7	7	STELLIRKLPFQRLV	STELLVRKLPFQRLV	TCGA
P68431	136	HIST1H3A	74	E	K	TCGA-ZF-AA4V	BLCA	80	Acetylation	2	7	7	REIAQDFKTDLRFQS	RKIAQDFKTDLRFQS	TCGA
P68431	136	HIST1H3A	74	E	Q	TCGA-KQ-A41O	BLCA	80	Acetylation	2	7	7	REIAQDFKTDLRFQS	RQIAQDFKTDLRFQS	TCGA
P68431	136	HIST1H3A	79	F	C	TCGA-DK-A1A7	BLCA	80	Acetylation	2	7	7	REIAQDFKTDLRFQS	REIAQDCKTDLRFQS	TCGA
P68431	136	HIST1H3A	83	L	I	TCGA-FD-A6TA	BLCA	80	Acetylation	2	7	7	REIAQDFKTDLRFQS	REIAQDFKTDIRFQS	TCGA
P78316	857	NOP14	277	E	Q	TCGA-MV-A51V	BLCA	280	Acetylation	2	7	7	KTEAELAKEEQEHLR	KTEAQLAKEEQEHLR	TCGA
P78318	339	IGBP1	35	S	F	TCGA-GD-A2C5	BLCA	41	Acetylation	2	7	7	GSRIVQEKVFKGLDL	GFRIVQEKVFKGLDL	TCGA
P78318	339	IGBP1	39	Q	R	TCGA-KQ-A41R	BLCA	41	Acetylation	2	7	7	GSRIVQEKVFKGLDL	GSRIVREKVFKGLDL	TCGA
P78332	1123	RBM6	475	A	V	TCGA-BT-A2LB	BLCA	469	Acetylation	2	7	7	GVPEDATKEEILNAF	GVPEDATKEEILNVF	TCGA
P78347	998	GTF2I	218	I	M	TCGA-ZF-AA4N	BLCA	219	Acetylation	1	7	7	GGSCGPIKVKTEPTE	GGSCGPMKVKTEPTE	TCGA
P78347	998	GTF2I	428	R	T	TCGA-DK-A2I6	BLCA	435	Acetylation	1	7	7	RIRFVIKKHELLNST	TIRFVIKKHELLNST	TCGA
P78347	998	GTF2I	437	E	Q	TCGA-4Z-AA7Q	BLCA	435	Acetylation	1	7	7	RIRFVIKKHELLNST	RIRFVIKKHQLLNST	TCGA
P78347	998	GTF2I	446	L	V	TCGA-ZF-A9RC	BLCA	450	Acetylation	2	7	7	REDLQLDKPASGVKE	REDVQLDKPASGVKE	TCGA
P78347	998	GTF2I	449	D	H	TCGA-XF-AAN0	BLCA	450	Acetylation	2	7	7	REDLQLDKPASGVKE	REDLQLHKPASGVKE	TCGA
P78347	998	GTF2I	449	D	H	TCGA-XF-AAN0	BLCA	456	Acetylation	1	7	7	DKPASGVKEEWYARI	HKPASGVKEEWYARI	TCGA
P78347	998	GTF2I	453	S	L	TCGA-K4-A54R	BLCA	450	Acetylation	2	7	7	REDLQLDKPASGVKE	REDLQLDKPALGVKE	TCGA
P78347	998	GTF2I	453	S	L	TCGA-K4-A54R	BLCA	456	Acetylation	1	7	7	DKPASGVKEEWYARI	DKPALGVKEEWYARI	TCGA
P78347	998	GTF2I	860	S	L	TCGA-BT-A0YX	BLCA	861	Acetylation	2	7	7	DDNERLSKVEKARQL	DDNERLLKVEKARQL	TCGA
P78362	688	SRPK2	318	E	K	TCGA-MV-A51V	BLCA	324	Acetylation	1	7	7	GEYCPEVKLKTTGLE	GKYCPEVKLKTTGLE	TCGA
P78371	535	CCT2	283	L	I	TCGA-4Z-AA7W	BLCA	284	Acetylation	2	7	7	EKVERILKHGINCFI	EKVERIIKHGINCFI	TCGA
P78371	535	CCT2	286	G	E	TCGA-XF-A9T5	BLCA	284	Acetylation	2	7	7	EKVERILKHGINCFI	EKVERILKHEINCFI	TCGA
P78371	535	CCT2	524	A	S	TCGA-GU-A767	BLCA	522	Acetylation	2	7	7	LRVDNIIKAAPRKRV	LRVDNIIKASPRKRV	TCGA
P78406	368	RAE1	253	D	H	TCGA-FD-A3B6	BLCA	252	Acetylation	1	7	7	INPPNPAKDNFTFKC	INPPNPAKHNFTFKC	TCGA
P78406	368	RAE1	253	D	H	TCGA-FD-A3B6	BLCA	258	Acetylation	1	7	7	AKDNFTFKCHRSNGT	AKHNFTFKCHRSNGT	TCGA
P78417	241	GSTO1	132	R	K	TCGA-BT-A3PJ	BLCA	136	Acetylation	2	7	7	SFIRSQNKEDYAGLK	SFIKSQNKEDYAGLK	TCGA
P78417	241	GSTO1	138	D	Y	TCGA-DK-A6AW	BLCA	136	Acetylation	2	7	7	SFIRSQNKEDYAGLK	SFIRSQNKEYYAGLK	TCGA
P78417	241	GSTO1	138	D	Y	TCGA-DK-A6AW	BLCA	143	Acetylation	2	7	7	KEDYAGLKEEFRKEF	KEYYAGLKEEFRKEF	TCGA
P78527	4128	PRKDC	1043	Q	E	TCGA-DK-A1A6	BLCA	1038	Acetylation	2	7	7	RCIREFLKWSIKQIT	RCIREFLKWSIKEIT	TCGA
P78527	4128	PRKDC	1333	S	R	TCGA-SY-A9G5	BLCA	1334	Acetylation	1	7	7	GERYNYSKCTVVVRI	GERYNYRKCTVVVRI	TCGA
P78527	4128	PRKDC	1630	D	N	TCGA-E7-A85H	BLCA	1635	Acetylation	1	7	7	KCDSWWAKDSPLETK	KCNSWWAKDSPLETK	TCGA
P78527	4128	PRKDC	210	S	L	TCGA-S5-AA26	BLCA	205	Acetylation	1	7	7	RAFLGELKTQMTSAV	RAFLGELKTQMTLAV	TCGA
P78527	4128	PRKDC	210	S	L	TCGA-S5-AA26	BLCA	216	Acetylation	1	7	7	TSAVREPKLPVLAGC	TLAVREPKLPVLAGC	TCGA
P78527	4128	PRKDC	2134	G	R	TCGA-4Z-AA81	BLCA	2127	Acetylation	1	7	7	RDLPSWMKFLHGKLG	RDLPSWMKFLHGKLR	TCGA
P78527	4128	PRKDC	2134	G	R	TCGA-4Z-AA81	BLCA	2132	Acetylation	1	7	7	WMKFLHGKLGNPIVP	WMKFLHGKLRNPIVP	TCGA
P78527	4128	PRKDC	2136	P	S	TCGA-4Z-AA7O	BLCA	2132	Acetylation	1	7	7	WMKFLHGKLGNPIVP	WMKFLHGKLGNSIVP	TCGA
P78527	4128	PRKDC	234	F	L	TCGA-K4-A54R	BLCA	236	Acetylation	1	7	7	SLLCNFTKSMEEDPQ	SLLCNLTKSMEEDPQ	TCGA
P78527	4128	PRKDC	2364	L	F	TCGA-E7-A7DV	BLCA	2359	Acetylation	2	7	7	HQNTMEDKFIVCLNK	HQNTMEDKFIVCFNK	TCGA
P78527	4128	PRKDC	2364	L	F	TCGA-E7-A7DV	BLCA	2366	Acetylation	1	7	7	KFIVCLNKVTKSFPP	KFIVCFNKVTKSFPP	TCGA
P78527	4128	PRKDC	2842	R	S	TCGA-KQ-A41N	BLCA	2835	Acetylation	2	7	7	EKNNITQKLLQDFNR	EKNNITQKLLQDFNS	TCGA
P80188	198	LCN2	153	F	L	TCGA-BT-A0YX	BLCA	154	Acetylation	1	7	7	SQNREYFKITLYGRT	SQNREYLKITLYGRT	TCGA
P80404	500	ABAT	256	E	K	TCGA-DK-AA71	BLCA	252	Acetylation	1	7	7	IAPFPRLKYPLEEFV	IAPFPRLKYPLKEFV	TCGA
P80723	227	BASP1	17	E	K	TCGA-CU-A3YL	BLCA	18	Acetylation	2	7	7	GYNVNDEKAKEKDKK	GYNVNDKKAKEKDKK	TCGA
P80723	227	BASP1	39	E	Q	TCGA-E5-A4TZ	BLCA	38	Acetylation	1	7	7	TEEEGTPKESEPQAA	TEEEGTPKQSEPQAA	TCGA
P82094	1093	TMF1	468	L	V	TCGA-4Z-AA87	BLCA	470	Acetylation	2	7	7	AQLLSLSKEKALLEE	AQLLSVSKEKALLEE	TCGA
P82650	360	MRPS22	263	R	H	TCGA-FD-A3SN	BLCA	258	Acetylation	1	7	7	EDIDKRGKYDLLRST	EDIDKRGKYDLLHST	TCGA
P82909	103	MRPS36	27	D	Y	TCGA-KQ-A41N	BLCA	33	Acetylation	1	7	7	PDRRDNPKPNVSEAL	PYRRDNPKPNVSEAL	TCGA
P82970	282	HMGN5	42	S	L	TCGA-GD-A76B	BLCA	35	Acetylation	1	7	7	VPVTPEVKPKRTSSS	VPVTPEVKPKRTSSL	TCGA
P82970	282	HMGN5	42	S	L	TCGA-GD-A76B	BLCA	48	Acetylation	1	7	7	SSRKMKTKSDMMEEN	SLRKMKTKSDMMEEN	TCGA
P82979	210	SARNP	130	S	C	TCGA-4Z-AA7W	BLCA	135	Acetylation	1	7	7	GISSVPTKGLSSDNK	GICSVPTKGLSSDNK	TCGA
P82979	210	SARNP	141	N	D	TCGA-DK-A6AW	BLCA	135	Acetylation	1	7	7	GISSVPTKGLSSDNK	GISSVPTKGLSSDDK	TCGA
P82979	210	SARNP	141	N	D	TCGA-DK-A6AW	BLCA	142	Acetylation	1	7	7	KGLSSDNKPMVNLDK	KGLSSDDKPMVNLDK	TCGA
P82979	210	SARNP	90	V	M	TCGA-BT-A20V	BLCA	88	Acetylation	2	7	7	TVDVAAEKKVVKITS	TVDVAAEKKMVKITS	TCGA
P82979	210	SARNP	90	V	M	TCGA-BT-A20V	BLCA	92	Acetylation	2	7	7	AAEKKVVKITSEIPQ	AAEKKMVKITSEIPQ	TCGA
P83731	157	RPL24	89	D	N	TCGA-YC-A89H	BLCA	93	Acetylation	1	7	7	SLADIMAKRNQKPEV	SLANIMAKRNQKPEV	TCGA
P84022	425	SMAD3	380	W	L	TCGA-DK-A2I1	BLCA	378	Acetylation	1	7	7	TIRMSFVKGWGAEYR	TIRMSFVKGLGAEYR	TCGA
P84090	104	ERH	89	E	Q	TCGA-XF-AAN2	BLCA	84	Acetylation	2	7	7	QTYQPYNKDWIKEKI	QTYQPYNKDWIKQKI	TCGA
P84090	104	ERH	89	E	Q	TCGA-XF-AAN2	BLCA	88	Acetylation	2	7	7	PYNKDWIKEKIYVLL	PYNKDWIKQKIYVLL	TCGA
P84090	104	ERH	89	E	Q	TCGA-XF-AAN2	BLCA	90	Acetylation	2	7	7	NKDWIKEKIYVLLRR	NKDWIKQKIYVLLRR	TCGA
P84098	196	RPL19	180	K	N	TCGA-ZF-A9R0	BLCA	180	Acetylation	2	7	7	REERLQAKKEEIIKT	REERLQANKEEIIKT	TCGA
P84098	196	RPL19	180	K	N	TCGA-ZF-A9R0	BLCA	181	Acetylation	2	7	7	EERLQAKKEEIIKTL	EERLQANKEEIIKTL	TCGA
P84098	196	RPL19	180	K	N	TCGA-ZF-A9R0	BLCA	186	Acetylation	2	7	7	AKKEEIIKTLSKEEE	ANKEEIIKTLSKEEE	TCGA
P84243	136	H3F3A	37	K	R	TCGA-BT-A20Q	BLCA	37	Acetylation	1	7	7	APSTGGVKKPHRYRP	APSTGGVRKPHRYRP	TCGA
P84243	136	H3F3A	37	K	R	TCGA-BT-A20Q	BLCA	38	Acetylation	1	7	7	PSTGGVKKPHRYRPG	PSTGGVRKPHRYRPG	TCGA
P84243	136	H3F3A	42	Y	C	TCGA-E7-A7DU	BLCA	37	Acetylation	1	7	7	APSTGGVKKPHRYRP	APSTGGVKKPHRCRP	TCGA
P84243	136	H3F3A	42	Y	C	TCGA-E7-A7DU	BLCA	38	Acetylation	1	7	7	PSTGGVKKPHRYRPG	PSTGGVKKPHRCRPG	TCGA
P98170	497	XIAP	199	Q	H	TCGA-E7-A85H	BLCA	206	Acetylation	1	7	7	QCFCCGGKLKNWEPC	HCFCCGGKLKNWEPC	TCGA
P98175	930	RBM10	776	R	W	TCGA-FD-A62O	BLCA	771	Acetylation	1	7	7	CRRQFPSKEALIRHQ	CRRQFPSKEALIWHQ	TCGA
Q00403	316	GTF2B	189	K	E	TCGA-LC-A66R	BLCA	196	Acetylation	2	7	7	KEIGRCFKLILKALE	EEIGRCFKLILKALE	TCGA
Q00535	292	CDK5	31	A	T	TCGA-C4-A0EZ	BLCA	33	Acetylation	2	7	7	THEIVALKRVRLDDD	THEIVTLKRVRLDDD	TCGA
Q00535	292	CDK5	32	L	V	TCGA-FD-A6TG	BLCA	33	Acetylation	2	7	7	THEIVALKRVRLDDD	THEIVAVKRVRLDDD	TCGA
Q00610	1675	CLTC	615	Q	K	TCGA-GC-A4ZW	BLCA	619	Acetylation	2	7	7	HIAQLCEKAGLLQRA	HIAKLCEKAGLLQRA	TCGA
Q00613	529	HSF1	128	E	K	TCGA-DK-A3IT	BLCA	126	Acetylation	1	7	7	VTSVSTLKSEDIKIR	VTSVSTLKSKDIKIR	TCGA
Q00613	529	HSF1	300	E	Q	TCGA-CF-A1HS	BLCA	298	Acetylation	1	7	7	SSPLVRVKEEPPSPP	SSPLVRVKEQPPSPP	TCGA
Q00688	224	FKBP3	193	E	K	TCGA-XF-A8HE	BLCA	200	Acetylation	1	7	7	EPEWAYGKKGQPDAK	KPEWAYGKKGQPDAK	TCGA
Q00688	224	FKBP3	195	E	K	TCGA-XF-A8HE	BLCA	200	Acetylation	1	7	7	EPEWAYGKKGQPDAK	EPKWAYGKKGQPDAK	TCGA
Q00796	357	SORD	336	E	Q	TCGA-G2-A2EJ	BLCA	339	Acetylation	2	7	7	LEAFETFKKGLGLKI	LEAFQTFKKGLGLKI	TCGA
Q00839	825	HNRNPU	629	P	R	TCGA-FD-A3SS	BLCA	626	Acetylation	2	7	7	KKAEVEGKDLPEHAV	KKAEVEGKDLREHAV	TCGA
Q00839	825	HNRNPU	629	P	R	TCGA-FD-A3SS	BLCA	635	Acetylation	1	7	7	LPEHAVLKMKGNFTL	LREHAVLKMKGNFTL	TCGA
Q00839	825	HNRNPU	630	E	Q	TCGA-E7-A5KF	BLCA	626	Acetylation	2	7	7	KKAEVEGKDLPEHAV	KKAEVEGKDLPQHAV	TCGA
Q00839	825	HNRNPU	630	E	Q	TCGA-E7-A5KF	BLCA	635	Acetylation	1	7	7	LPEHAVLKMKGNFTL	LPQHAVLKMKGNFTL	TCGA
Q00839	825	HNRNPU	639	N	I	TCGA-XF-A9ST	BLCA	635	Acetylation	1	7	7	LPEHAVLKMKGNFTL	LPEHAVLKMKGIFTL	TCGA
Q00839	825	HNRNPU	680	E	Q	TCGA-E7-A6MD	BLCA	674	Acetylation	1	7	7	EQYKEESKKALPPEK	EQYKEESKKALPPQK	TCGA
Q00839	825	HNRNPU	7	N	S	TCGA-DK-A3X2	BLCA	9	Acetylation	1	7	7	SSSPVNVKKLKVSEL	SSSPVSVKKLKVSEL	TCGA
Q00839	825	HNRNPU	811	W	C	TCGA-BT-A20U	BLCA	814	Acetylation	1	7	7	QGQFWGQKPWSQHYH	QGQFCGQKPWSQHYH	TCGA
Q01082	2364	SPTBN1	1998	K	N	TCGA-DK-A3IK	BLCA	1991	Acetylation	2	7	7	ASEEIKEKLLQLTEK	ASEEIKEKLLQLTEN	TCGA
Q01082	2364	SPTBN1	218	D	H	TCGA-GC-A4ZW	BLCA	224	Acetylation	2	7	7	PDLIDFDKLKKSNAH	PHLIDFDKLKKSNAH	TCGA
Q01082	2364	SPTBN1	2266	L	P	TCGA-UY-A78K	BLCA	2269	Acetylation	2	7	7	CEVALDYKKKKHVFK	CEVAPDYKKKKHVFK	TCGA
Q01082	2364	SPTBN1	2345	R	L	TCGA-G2-A2EJ	BLCA	2344	Acetylation	1	7	7	TSESSPGKREKDKEK	TSESSPGKLEKDKEK	TCGA
Q01082	2364	SPTBN1	919	G	R	TCGA-DK-AA6Q	BLCA	924	Acetylation	2	7	7	HSGHPSEKEIKAQQD	HSRHPSEKEIKAQQD	TCGA
Q01085	375	TIAL1	272	C	W	TCGA-XF-A9T2	BLCA	276	Acetylation	1	7	7	VVKCYWGKESPDMTK	VVKWYWGKESPDMTK	TCGA
Q01196	453	RUNX1	130	R	I	TCGA-XF-A9T2	BLCA	125	Acetylation	2	7	7	RNATAAMKNQVARFN	RNATAAMKNQVAIFN	TCGA
Q01196	453	RUNX1	130	R	T	TCGA-FD-A43P	BLCA	125	Acetylation	2	7	7	RNATAAMKNQVARFN	RNATAAMKNQVATFN	TCGA
Q01196	453	RUNX1	139	R	P	TCGA-E7-A85H	BLCA	144	Acetylation	1	7	7	VGRSGRGKSFTLTIT	VGPSGRGKSFTLTIT	TCGA
Q01469	135	FABP5	42	D	N	TCGA-KQ-A41N	BLCA	40	Acetylation	1	7	7	RKMGAMAKPDCIITC	RKMGAMAKPNCIITC	TCGA
Q01518	475	CAP1	277	D	H	TCGA-XF-AAMG	BLCA	282	Acetylation	1	7	7	SDDMKTHKNPALKAQ	SDHMKTHKNPALKAQ	TCGA
Q01518	475	CAP1	64	E	Q	TCGA-XF-AAN5	BLCA	63	Acetylation	2	7	7	AEYLKISKEIGGDVQ	AEYLKISKQIGGDVQ	TCGA
Q01518	475	CAP1	64	E	Q	TCGA-XF-AAN5	BLCA	71	Acetylation	1	7	7	EIGGDVQKHAEMVHT	QIGGDVQKHAEMVHT	TCGA
Q01780	885	EXOSC10	172	F	L	TCGA-E7-A519	BLCA	178	Acetylation	1	7	7	TFRLLHAKNIIRPQL	TLRLLHAKNIIRPQL	TCGA
Q01780	885	EXOSC10	857	K	N	TCGA-UY-A9PB	BLCA	850	Acetylation	2	7	7	NKQTPSGKKCIAAKK	NKQTPSGKKCIAAKN	TCGA
Q01804	1114	OTUD4	306	Q	K	TCGA-KQ-A41N	BLCA	299	Acetylation	2	7	7	VRLDHNGKFLNADVQ	VRLDHNGKFLNADVK	TCGA
Q01813	784	PFKP	286	E	K	TCGA-XF-A9SJ	BLCA	289	Acetylation	1	7	7	PITSEKIKELVVTQL	PITSKKIKELVVTQL	TCGA
Q01831	940	XPC	157	L	V	TCGA-XF-A9SI	BLCA	161	Acetylation	1	7	7	SRSLLPVKPVEIEIE	SRSVLPVKPVEIEIE	TCGA
Q02218	1023	OGDH	939	D	N	TCGA-S5-A6DX	BLCA	943	Acetylation	1	7	7	FPFDLLLKEVQKYPN	FPFNLLLKEVQKYPN	TCGA
Q02218	1023	OGDH	965	Y	N	TCGA-UY-A78N	BLCA	970	Acetylation	1	7	7	QGYYDYVKPRLRTTI	QGNYDYVKPRLRTTI	TCGA
Q02218	1023	OGDH	972	R	T	TCGA-BT-A0YX	BLCA	970	Acetylation	1	7	7	QGYYDYVKPRLRTTI	QGYYDYVKPTLRTTI	TCGA
Q02241	960	KIF23	440	R	T	TCGA-LT-A5Z6	BLCA	444	Acetylation	1	7	7	EVARPVDKAICGLTP	EVATPVDKAICGLTP	TCGA
Q02241	960	KIF23	662	K	E	TCGA-CF-A9FM	BLCA	665	Acetylation	1	7	7	VTEPKTEKPERPSRE	VTEPETEKPERPSRE	TCGA
Q02241	960	KIF23	817	D	N	TCGA-FD-A3SO	BLCA	823	Acetylation	1	7	7	GDRWVDHKPASNMQT	GNRWVDHKPASNMQT	TCGA
Q02241	960	KIF23	826	S	F	TCGA-BT-A3PJ	BLCA	823	Acetylation	1	7	7	GDRWVDHKPASNMQT	GDRWVDHKPAFNMQT	TCGA
Q02447	781	SP3	556	D	N	TCGA-BT-A20Q	BLCA	551	Acetylation	1	7	7	SPADIRIKEEEPDPE	SPADIRIKEEEPNPE	TCGA
Q02790	459	FKBP4	214	G	R	TCGA-DK-AA71	BLCA	213	Acetylation	1	7	7	RAIQRMEKGEHSIVY	RAIQRMEKREHSIVY	TCGA
Q02790	459	FKBP4	268	E	K	TCGA-DK-AA71	BLCA	274	Acetylation	1	7	7	LEQSTIVKERGTVYF	LKQSTIVKERGTVYF	TCGA
Q02790	459	FKBP4	344	K	N	TCGA-DK-AA71	BLCA	344	Acetylation	2	7	7	AAIESCNKALELDSN	AAIESCNNALELDSN	TCGA
Q02878	288	RPL6	231	E	D	TCGA-XF-A8HG	BLCA	237	Acetylation	2	7	7	GEIFDTEKEKYEITE	GDIFDTEKEKYEITE	TCGA
Q02878	288	RPL6	86	E	D	TCGA-K4-A3WS	BLCA	87	Acetylation	2	7	7	VEKKKKEKVLATVTK	VEKKKKDKVLATVTK	TCGA
Q02880	1626	TOP2B	1153	S	C	TCGA-DK-AA6S	BLCA	1158	Acetylation	2	7	7	LWSLTKEKVEELIKQ	LWCLTKEKVEELIKQ	TCGA
Q03111	559	MLLT1	114	V	L	TCGA-DK-A3IK	BLCA	121	Acetylation	1	7	7	VNHLRCEKLTFNNPT	LNHLRCEKLTFNNPT	TCGA
Q03111	559	MLLT1	121	K	R	TCGA-DK-A3IL	BLCA	121	Acetylation	1	7	7	VNHLRCEKLTFNNPT	VNHLRCERLTFNNPT	TCGA
Q03164	3969	KMT2A	1039	K	N	TCGA-E7-A7XN	BLCA	1036	Acetylation	2	7	7	KAKAQLCKIEKSKSL	KAKAQLCKIENSKSL	TCGA
Q03164	3969	KMT2A	1566	G	E	TCGA-BT-A0YX	BLCA	1565	Acetylation	1	7	7	DCAKLFAKGNFCPLC	DCAKLFAKENFCPLC	TCGA
Q03164	3969	KMT2A	1707	D	N	TCGA-G2-A3VY	BLCA	1714	Acetylation	1	7	7	DLEGVKRKMDQGNYT	NLEGVKRKMDQGNYT	TCGA
Q03164	3969	KMT2A	233	I	M	TCGA-GC-A6I1	BLCA	239	Acetylation	2	7	7	KIKITHGKDISELPK	KMKITHGKDISELPK	TCGA
Q03164	3969	KMT2A	2506	E	K	TCGA-BT-A20Q	BLCA	2510	Acetylation	1	7	7	MQVEGSAKELQAPRK	MQVKGSAKELQAPRK	TCGA
Q03164	3969	KMT2A	2506	E	Q	TCGA-CF-A1HR	BLCA	2510	Acetylation	1	7	7	MQVEGSAKELQAPRK	MQVQGSAKELQAPRK	TCGA
Q03164	3969	KMT2A	296	G	W	TCGA-H4-A2HO	BLCA	289	Acetylation	2	7	7	KSKFKTGKLQIGRKG	KSKFKTGKLQIGRKW	TCGA
Q03252	620	LMNB2	139	E	K	TCGA-CU-A3KJ	BLCA	133	Acetylation	2	7	7	AELDEVNKSAKKREG	AELDEVNKSAKKRKG	TCGA
Q03701	1054	CEBPZ	326	R	K	TCGA-SY-A9G5	BLCA	323	Acetylation	1	7	7	EQLSSGNKDSRDRRL	EQLSSGNKDSKDRRL	TCGA
Q03701	1054	CEBPZ	327	D	H	TCGA-KQ-A41O	BLCA	323	Acetylation	1	7	7	EQLSSGNKDSRDRRL	EQLSSGNKDSRHRRL	TCGA
Q04206	551	RELA	211	E	Q	TCGA-DK-AA6X	BLCA	218	Acetylation	2	7	7	EIFLLCDKVQKEDIE	QIFLLCDKVQKEDIE	TCGA
Q04206	551	RELA	309	F	L	TCGA-FD-A5BX	BLCA	310	Acetylation	2	7	7	KRTYETFKSIMKKSP	KRTYETLKSIMKKSP	TCGA
Q04206	551	RELA	309	F	L	TCGA-FD-A5BX	BLCA	314	Acetylation	1	7	7	ETFKSIMKKSPFSGP	ETLKSIMKKSPFSGP	TCGA
Q04206	551	RELA	309	F	L	TCGA-FD-A5BX	BLCA	315	Acetylation	1	7	7	TFKSIMKKSPFSGPT	TLKSIMKKSPFSGPT	TCGA
Q04721	2471	NOTCH2	1760	D	N	TCGA-MV-A51V	BLCA	1767	Acetylation	1	7	7	DDEGPQPKKVKAEDE	NDEGPQPKKVKAEDE	TCGA
Q04724	770	TLE1	287	P	A	TCGA-FD-A3B6	BLCA	281	Acetylation	1	7	7	DKNRLLKKDASSSPA	DKNRLLKKDASSSAA	TCGA
Q04759	706	PRKCQ	203	D	N	TCGA-XF-AAMR	BLCA	208	Acetylation	1	7	7	CIDKVIAKCTGSAIN	CINKVIAKCTGSAIN	TCGA
Q04917	246	YWHAH	126	M	I	TCGA-FD-A5C1	BLCA	120	Acetylation	2	7	7	NDFQYESKVFYLKMK	NDFQYESKVFYLKIK	TCGA
Q05682	793	CALD1	497	E	K	TCGA-DK-A6AW	BLCA	504	Acetylation	1	7	7	EFMTHKLKHTENTFS	KFMTHKLKHTENTFS	TCGA
Q06124	597	PTPN11	362	R	K	TCGA-4Z-AA7M	BLCA	358	Acetylation	2	7	7	RVIVMTTKEVERGKS	RVIVMTTKEVEKGKS	TCGA
Q06210	699	GFPT1	377	H	D	TCGA-DK-A1AC	BLCA	379	Acetylation	2	7	7	GGLKDHIKEIQRCRR	GGLKDDIKEIQRCRR	TCGA
Q06265	439	EXOSC9	104	R	L	TCGA-KQ-A41N	BLCA	101	Acetylation	2	7	7	RQSDLLVKLNRLMER	RQSDLLVKLNLLMER	TCGA
Q06265	439	EXOSC9	285	A	T	TCGA-FD-A43P	BLCA	281	Acetylation	1	7	7	KVRKEGGKFGFAESI	KVRKEGGKFGFTESI	TCGA
Q06413	473	MEF2C	118	R	K	TCGA-YC-A89H	BLCA	116	Acetylation	2	7	7	HSPESEDKYRKINED	HSPESEDKYKKINED	TCGA
Q06413	473	MEF2C	118	R	K	TCGA-YC-A89H	BLCA	119	Acetylation	1	7	7	ESEDKYRKINEDIDL	ESEDKYKKINEDIDL	TCGA
Q06546	454	GABPA	372	E	D	TCGA-GD-A2C5	BLCA	373	Acetylation	2	7	7	KPTMNYEKLSRALRY	KPTMNYDKLSRALRY	TCGA
Q06546	454	GABPA	420	E	K	TCGA-GV-A40G	BLCA	424	Acetylation	2	7	7	LVTECEQKKLAKMQL	LVTKCEQKKLAKMQL	TCGA
Q06830	199	PRDX1	182	D	N	TCGA-BT-A3PJ	BLCA	178	Acetylation	1	7	7	EVCPAGWKPGSDTIK	EVCPAGWKPGSNTIK	TCGA
Q06830	199	PRDX1	182	D	N	TCGA-BT-A3PJ	BLCA	185	Acetylation	1	7	7	KPGSDTIKPDVQKSK	KPGSNTIKPDVQKSK	TCGA
Q07020	188	RPL18	45	Q	K	TCGA-KQ-A41N	BLCA	49	Acetylation	1	7	7	TFNQVVLKRLFMSRT	TFNKVVLKRLFMSRT	TCGA
Q07325	125	CXCL9	7	L	V	TCGA-GV-A6ZA	BLCA	2	Acetylation	1	7	7	******MKKSGVLFL	******MKKSGVVFL	TCGA
Q07325	125	CXCL9	7	L	V	TCGA-GV-A6ZA	BLCA	3	Acetylation	1	7	7	*****MKKSGVLFLL	*****MKKSGVVFLL	TCGA
Q07666	443	KHDRBS1	436	R	T	TCGA-DK-A3WW	BLCA	432	Acetylation	1	7	7	APPARPVKGAYREHP	APPARPVKGAYTEHP	TCGA
Q07866	573	KLC1	33	Q	K	TCGA-KQ-A41N	BLCA	27	Acetylation	2	7	7	TQDEIISKTKQVIQG	TQDEIISKTKQVIKG	TCGA
Q07955	248	SRSF1	53	G	V	TCGA-KQ-A41N	BLCA	48	Acetylation	1	7	7	AIRDIDLKNRRGGPP	AIRDIDLKNRRGVPP	TCGA
Q08211	1270	DHX9	1073	K	N	TCGA-ZF-AA51	BLCA	1074	Acetylation	1	7	7	LLLFASKKVQSDGQI	LLLFASNKVQSDGQI	TCGA
Q08211	1270	DHX9	142	G	E	TCGA-DK-A1A3	BLCA	146	Acetylation	1	7	7	WDRGANLKDYYSRKE	WDREANLKDYYSRKE	TCGA
Q08211	1270	DHX9	474	R	L	TCGA-KQ-A41N	BLCA	467	Acetylation	1	7	7	ERGEEPGKSCGYSVR	ERGEEPGKSCGYSVL	TCGA
Q08211	1270	DHX9	701	P	S	TCGA-DK-A1AC	BLCA	697	Acetylation	1	7	7	IPREEQRKVFDPVPV	IPREEQRKVFDSVPV	TCGA
Q08211	1270	DHX9	734	Q	H	TCGA-FD-A43X	BLCA	737	Acetylation	2	7	7	DSCKQKVKLFTAHNN	DSCKHKVKLFTAHNN	TCGA
Q08257	329	CRYZ	207	D	N	TCGA-FD-A6TC	BLCA	208	Acetylation	2	7	7	REVNYIDKIKKYVGE	REVNYINKIKKYVGE	TCGA
Q08426	723	EHHADH	604	R	T	TCGA-DK-AA6P	BLCA	598	Acetylation	1	7	7	KPDPWLSKFLSRYRK	KPDPWLSKFLSRYTK	TCGA
Q08752	370	PPID	57	G	A	TCGA-XF-AAMX	BLCA	56	Acetylation	1	7	7	RALCTGEKGIGHTTG	RALCTGEKAIGHTTG	TCGA
Q08752	370	PPID	57	G	A	TCGA-XF-AAMX	BLCA	64	Acetylation	1	7	7	GIGHTTGKPLHFKGC	AIGHTTGKPLHFKGC	TCGA
Q08AF3	891	SLFN5	39	Q	H	TCGA-4Z-AA7M	BLCA	38	Acetylation	1	7	7	MDPRLREKQNEIILR	MDPRLREKHNEIILR	TCGA
Q08J23	767	NSUN2	227	Q	E	TCGA-G2-A2EO	BLCA	229	Acetylation	1	7	7	YLLVHQAKRLSSPCI	YLLVHEAKRLSSPCI	TCGA
Q08J23	767	NSUN2	254	D	Y	TCGA-2F-A9KO	BLCA	257	Acetylation	1	7	7	QIDVDGRKEILFYDR	QIDVYGRKEILFYDR	TCGA
Q08J23	767	NSUN2	492	E	Q	TCGA-KQ-A41S	BLCA	497	Acetylation	1	7	7	DLENNGSKKDGVCGP	DLQNNGSKKDGVCGP	TCGA
Q08J23	767	NSUN2	79	R	S	TCGA-DK-A6AW	BLCA	84	Acetylation	1	7	7	TLRITGYKSHAKEIL	TLSITGYKSHAKEIL	TCGA
Q08J23	767	NSUN2	91	L	I	TCGA-KQ-A41N	BLCA	84	Acetylation	1	7	7	TLRITGYKSHAKEIL	TLRITGYKSHAKEII	TCGA
Q08J23	767	NSUN2	91	L	I	TCGA-KQ-A41N	BLCA	95	Acetylation	2	7	7	KEILHCLKNKYFKEL	KEIIHCLKNKYFKEL	TCGA
Q09472	2414	EP300	1164	C	Y	TCGA-BT-A3PK	BLCA	1167	Acetylation	1	7	7	LGYCCGRKLEFSPQT	LGYCYGRKLEFSPQT	TCGA
Q09472	2414	EP300	1201	C	F	TCGA-XF-A9SI	BLCA	1203	Acetylation	2	7	7	NRYHFCEKCFNEIQG	NRYHFFEKCFNEIQG	TCGA
Q09472	2414	EP300	1207	E	Q	TCGA-DK-AA6U	BLCA	1203	Acetylation	2	7	7	NRYHFCEKCFNEIQG	NRYHFCEKCFNQIQG	TCGA
Q09472	2414	EP300	1339	M	I	TCGA-E7-A7DV	BLCA	1336	Acetylation	1	7	7	SDKTVEVKPGMKARF	SDKTVEVKPGIKARF	TCGA
Q09472	2414	EP300	1339	M	I	TCGA-E7-A7DV	BLCA	1340	Acetylation	1	7	7	VEVKPGMKARFVDSG	VEVKPGIKARFVDSG	TCGA
Q09472	2414	EP300	1347	G	A	TCGA-E7-A7DV	BLCA	1340	Acetylation	1	7	7	VEVKPGMKARFVDSG	VEVKPGMKARFVDSA	TCGA
Q09472	2414	EP300	14	K	Q	TCGA-BT-A3PH	BLCA	14	Acetylation	1	7	7	EPGPPSAKRPKLSSP	EPGPPSAQRPKLSSP	TCGA
Q09472	2414	EP300	1504	F	L	TCGA-KQ-A41S	BLCA	1499	Acetylation	1	7	7	EDRLTSAKELPYFEG	EDRLTSAKELPYLEG	TCGA
Q09472	2414	EP300	1524	E	K	TCGA-DK-AA6W	BLCA	1528	Acetylation	1	7	7	EQEEEERKREENTSN	EQEKEERKREENTSN	TCGA
Q09472	2414	EP300	1526	E	D	TCGA-GV-A3JX	BLCA	1528	Acetylation	1	7	7	EQEEEERKREENTSN	EQEEEDRKREENTSN	TCGA
Q09472	2414	EP300	1550	K	N	TCGA-E7-A7DV	BLCA	1546	Acetylation	2	7	7	DVTKGDSKNAKKKNN	DVTKGDSKNAKNKNN	TCGA
Q09472	2414	EP300	1550	K	N	TCGA-E7-A7DV	BLCA	1549	Acetylation	2	7	7	KGDSKNAKKKNNKKT	KGDSKNAKNKNNKKT	TCGA
Q09472	2414	EP300	1550	K	N	TCGA-E7-A7DV	BLCA	1550	Acetylation	2	7	7	GDSKNAKKKNNKKTS	GDSKNAKNKNNKKTS	TCGA
Q09472	2414	EP300	1550	K	N	TCGA-E7-A7DV	BLCA	1551	Acetylation	2	7	7	DSKNAKKKNNKKTSK	DSKNAKNKNNKKTSK	TCGA
Q09472	2414	EP300	1550	K	N	TCGA-E7-A7DV	BLCA	1554	Acetylation	2	7	7	NAKKKNNKKTSKNKS	NAKNKNNKKTSKNKS	TCGA
Q09472	2414	EP300	1550	K	N	TCGA-E7-A7DV	BLCA	1555	Acetylation	2	7	7	AKKKNNKKTSKNKSS	AKNKNNKKTSKNKSS	TCGA
Q09472	2414	EP300	1577	S	F	TCGA-ZF-AA4V	BLCA	1570	Acetylation	1	7	7	LSRGNKKKPGMPNVS	LSRGNKKKPGMPNVF	TCGA
Q09472	2414	EP300	1577	S	F	TCGA-ZF-AA4V	BLCA	1583	Acetylation	2	7	7	VSNDLSQKLYATMEK	VFNDLSQKLYATMEK	TCGA
Q09472	2414	EP300	17	K	E	TCGA-CU-A0YR	BLCA	14	Acetylation	1	7	7	EPGPPSAKRPKLSSP	EPGPPSAKRPELSSP	TCGA
Q09472	2414	EP300	1811	Q	H	TCGA-DK-A3WW	BLCA	1810	Acetylation	2	7	7	VPFCLNIKQKLRQQQ	VPFCLNIKHKLRQQQ	TCGA
Q09472	2414	EP300	631	H	D	TCGA-GV-A3JZ	BLCA	636	Acetylation	2	7	7	YYHLLAEKIYKIQKE	YYDLLAEKIYKIQKE	TCGA
Q09666	5890	AHNAK	1019	D	H	TCGA-DK-AA6L	BLCA	1012	Acetylation	1	7	7	KFSMPSLKGEGPEFD	KFSMPSLKGEGPEFH	TCGA
Q09666	5890	AHNAK	1109	D	N	TCGA-MV-A51V	BLCA	1111	Acetylation	1	7	7	RGPKVDIKAPDVEGQ	RGPKVNIKAPDVEGQ	TCGA
Q09666	5890	AHNAK	2436	L	F	TCGA-BL-A0C8	BLCA	2435	Acetylation	1	7	7	DIEGPEGKLKGPKFK	DIEGPEGKFKGPKFK	TCGA
Q09666	5890	AHNAK	2436	L	F	TCGA-BL-A0C8	BLCA	2442	Acetylation	1	7	7	KLKGPKFKMPDMHFK	KFKGPKFKMPDMHFK	TCGA
Q09666	5890	AHNAK	2571	E	Q	TCGA-BT-A3PK	BLCA	2566	Acetylation	1	7	7	EGKLKGPKLKMPEMN	EGKLKGPKLKMPQMN	TCGA
Q09666	5890	AHNAK	2571	E	Q	TCGA-BT-A3PK	BLCA	2568	Acetylation	1	7	7	KLKGPKLKMPEMNIK	KLKGPKLKMPQMNIK	TCGA
Q09666	5890	AHNAK	2615	I	M	TCGA-SY-A9G5	BLCA	2609	Acetylation	1	7	7	PKVEGDLKGPEVDIK	PKVEGDLKGPEVDMK	TCGA
Q09666	5890	AHNAK	2615	I	M	TCGA-SY-A9G5	BLCA	2616	Acetylation	1	7	7	KGPEVDIKGPKVDIN	KGPEVDMKGPKVDIN	TCGA
Q09666	5890	AHNAK	2622	I	M	TCGA-E7-A6ME	BLCA	2616	Acetylation	1	7	7	KGPEVDIKGPKVDIN	KGPEVDIKGPKVDMN	TCGA
Q09666	5890	AHNAK	2824	K	N	TCGA-DK-A3WW	BLCA	2817	Acetylation	1	7	7	NIEGPEGKWKSPKFK	NIEGPEGKWKSPKFN	TCGA
Q09666	5890	AHNAK	2864	L	V	TCGA-2F-A9KO	BLCA	2865	Acetylation	1	7	7	PKVEGDLKGPEVDLK	PKVEGDVKGPEVDLK	TCGA
Q09666	5890	AHNAK	2868	E	Q	TCGA-E7-A7XN	BLCA	2865	Acetylation	1	7	7	PKVEGDLKGPEVDLK	PKVEGDLKGPQVDLK	TCGA
Q09666	5890	AHNAK	2868	E	Q	TCGA-E7-A7XN	BLCA	2872	Acetylation	1	7	7	KGPEVDLKGPKVDID	KGPQVDLKGPKVDID	TCGA
Q09666	5890	AHNAK	3031	S	T	TCGA-BT-A3PK	BLCA	3029	Acetylation	1	7	7	MPKVKMPKFSMPGFK	MPKVKMPKFTMPGFK	TCGA
Q09666	5890	AHNAK	3031	S	T	TCGA-BT-A3PK	BLCA	3036	Acetylation	1	7	7	KFSMPGFKGEGPDVD	KFTMPGFKGEGPDVD	TCGA
Q09666	5890	AHNAK	3041	D	H	TCGA-BT-A3PK	BLCA	3036	Acetylation	1	7	7	KFSMPGFKGEGPDVD	KFSMPGFKGEGPHVD	TCGA
Q09666	5890	AHNAK	3103	P	H	TCGA-K4-A54R	BLCA	3101	Acetylation	1	7	7	PDIDLNLKGPKVKGD	PDIDLNLKGHKVKGD	TCGA
Q09666	5890	AHNAK	3573	K	Q	TCGA-GU-AATO	BLCA	3573	Acetylation	1	7	7	PKLEGDLKGPEVDIK	PKLEGDLQGPEVDIK	TCGA
Q09666	5890	AHNAK	3573	K	Q	TCGA-GU-AATO	BLCA	3580	Acetylation	1	7	7	KGPEVDIKGPKVDIN	QGPEVDIKGPKVDIN	TCGA
Q09666	5890	AHNAK	3721	I	M	TCGA-FD-A3B3	BLCA	3727	Acetylation	1	7	7	NIEGSEGKFKGPKFK	NMEGSEGKFKGPKFK	TCGA
Q09666	5890	AHNAK	3796	Q	K	TCGA-KQ-A41N	BLCA	3803	Acetylation	1	7	7	QGPDWHLKMPKVKMP	KGPDWHLKMPKVKMP	TCGA
Q09666	5890	AHNAK	3859	P	T	TCGA-ZF-AA51	BLCA	3855	Acetylation	1	7	7	NIEGPEGKLKGPKFK	NIEGPEGKLKGTKFK	TCGA
Q09666	5890	AHNAK	3979	G	V	TCGA-XF-A9SY	BLCA	3983	Acetylation	1	7	7	NIEGPDAKLKGPKFK	NIEVPDAKLKGPKFK	TCGA
Q09666	5890	AHNAK	4104	D	N	TCGA-4Z-AA7Q	BLCA	4111	Acetylation	1	7	7	DIHGPEGKLKGPKFK	NIHGPEGKLKGPKFK	TCGA
Q09666	5890	AHNAK	4293	I	M	TCGA-DK-A6B6	BLCA	4294	Acetylation	1	7	7	KGPEVDIKGPKVDID	KGPEVDMKGPKVDID	TCGA
Q09666	5890	AHNAK	4293	I	M	TCGA-DK-A6B6	BLCA	4297	Acetylation	1	7	7	EVDIKGPKVDIDAPD	EVDMKGPKVDIDAPD	TCGA
Q09666	5890	AHNAK	4365	D	H	TCGA-DK-AA75	BLCA	4367	Acetylation	1	7	7	SIEGPDAKLKGPKFK	SIEGPHAKLKGPKFK	TCGA
Q09666	5890	AHNAK	4704	L	V	TCGA-GU-AATP	BLCA	4703	Acetylation	1	7	7	NIEGPDAKLKGPKFK	NIEGPDAKVKGPKFK	TCGA
Q09666	5890	AHNAK	4793	F	L	TCGA-2F-A9KT	BLCA	4787	Acetylation	1	7	7	MPKVKMPKFSMPGFK	MPKVKMPKFSMPGLK	TCGA
Q09666	5890	AHNAK	4793	F	L	TCGA-2F-A9KT	BLCA	4794	Acetylation	1	7	7	KFSMPGFKGEGPDVD	KFSMPGLKGEGPDVD	TCGA
Q09666	5890	AHNAK	4855	D	Y	TCGA-K4-A3WS	BLCA	4859	Acetylation	1	7	7	PDVDLDLKGPKVKGD	PDVYLDLKGPKVKGD	TCGA
Q09666	5890	AHNAK	5636	Q	P	TCGA-FD-A62P	BLCA	5629	Acetylation	1	7	7	PKVEGGVKGGQIGLQ	PKVEGGVKGGQIGLP	TCGA
Q09666	5890	AHNAK	926	E	K	TCGA-MV-A51V	BLCA	928	Acetylation	1	7	7	NIEGPEGKLKGPKFK	NIEGPKGKLKGPKFK	TCGA
Q0Z7S8	132	FABP9	107	R	T	TCGA-UY-A9PH	BLCA	101	Acetylation	2	7	7	HVQKWLGKETTIKRK	HVQKWLGKETTIKTK	TCGA
Q0Z7S8	132	FABP9	74	T	I	TCGA-UY-A78L	BLCA	80	Acetylation	1	7	7	ETTADNRKVKSTITL	EITADNRKVKSTITL	TCGA
Q12769	1436	NUP160	100	N	S	TCGA-E7-A97P	BLCA	106	Acetylation	1	7	7	RNRFIHWKTSGDTLE	RSRFIHWKTSGDTLE	TCGA
Q12772	1141	SREBF2	309	E	Q	TCGA-DK-AA6P	BLCA	314	Acetylation	1	7	7	GQEKVPIKQVPGGVK	GQQKVPIKQVPGGVK	TCGA
Q12797	758	ASPH	542	E	K	TCGA-XF-AAMF	BLCA	545	Acetylation	2	7	7	VGNKEAYKWYELGHK	VGNKKAYKWYELGHK	TCGA
Q12830	3046	BPTF	1229	S	C	TCGA-4Z-AA84	BLCA	1236	Acetylation	1	7	7	SESPVITKAKEGCQS	CESPVITKAKEGCQS	TCGA
Q12830	3046	BPTF	1374	S	F	TCGA-GV-A6ZA	BLCA	1376	Acetylation	1	7	7	DTIVSSSKSALHSSV	DTIVSFSKSALHSSV	TCGA
Q12873	2000	CHD3	1571	L	V	TCGA-PQ-A6FN	BLCA	1573	Acetylation	2	7	7	GIRTPLEKEEAENQE	GIRTPVEKEEAENQE	TCGA
Q12873	2000	CHD3	48	K	N	TCGA-ZF-A9R7	BLCA	48	Acetylation	1	7	7	LPSALGVKKRKRGPK	LPSALGVNKRKRGPK	TCGA
Q12873	2000	CHD3	7	V	M	TCGA-DK-A1AC	BLCA	2	Acetylation	1	7	7	******MKAADTVIL	******MKAADTMIL	TCGA
Q12874	501	SF3A3	199	R	T	TCGA-UY-A9PH	BLCA	201	Acetylation	2	7	7	QDYTDRVKPLQDQNE	QDYTDTVKPLQDQNE	TCGA
Q12874	501	SF3A3	205	D	Y	TCGA-ZF-A9R1	BLCA	201	Acetylation	2	7	7	QDYTDRVKPLQDQNE	QDYTDRVKPLQYQNE	TCGA
Q12874	501	SF3A3	205	D	Y	TCGA-ZF-A9R1	BLCA	212	Acetylation	2	7	7	DQNELFGKIQAEFEK	YQNELFGKIQAEFEK	TCGA
Q12874	501	SF3A3	206	Q	H	TCGA-DK-A2I4	BLCA	201	Acetylation	2	7	7	QDYTDRVKPLQDQNE	QDYTDRVKPLQDHNE	TCGA
Q12874	501	SF3A3	206	Q	H	TCGA-DK-A2I4	BLCA	212	Acetylation	2	7	7	DQNELFGKIQAEFEK	DHNELFGKIQAEFEK	TCGA
Q12874	501	SF3A3	206	Q	H	TCGA-ZF-A9R1	BLCA	201	Acetylation	2	7	7	QDYTDRVKPLQDQNE	QDYTDRVKPLQDHNE	TCGA
Q12874	501	SF3A3	206	Q	H	TCGA-ZF-A9R1	BLCA	212	Acetylation	2	7	7	DQNELFGKIQAEFEK	DHNELFGKIQAEFEK	TCGA
Q12882	1025	DPYD	388	L	V	TCGA-XF-AAML	BLCA	381	Acetylation	2	7	7	PEEMELAKEEKCEFL	PEEMELAKEEKCEFV	TCGA
Q12882	1025	DPYD	388	L	V	TCGA-XF-AAML	BLCA	384	Acetylation	1	7	7	MELAKEEKCEFLPFL	MELAKEEKCEFVPFL	TCGA
Q12888	1972	TP53BP1	1188	N	S	TCGA-ZF-A9R5	BLCA	1191	Acetylation	2	7	7	TVDQNFGKQDATVQT	TVDQSFGKQDATVQT	TCGA
Q12888	1972	TP53BP1	1338	R	K	TCGA-K4-A54R	BLCA	1332	Acetylation	1	7	7	HSSGSSGKGAGPLRG	HSSGSSGKGAGPLKG	TCGA
Q12888	1972	TP53BP1	1515	Y	S	TCGA-GV-A3QI	BLCA	1514	Acetylation	1	7	7	TRDVGAGKYKLLFDD	TRDVGAGKSKLLFDD	TCGA
Q12955	4377	ANK3	3470	E	Q	TCGA-XF-A8HD	BLCA	3472	Acetylation	2	7	7	EVIEEEGKVGPDEDK	EVIEEQGKVGPDEDK	TCGA
Q12974	167	PTP4A2	51	D	H	TCGA-XF-AAMX	BLCA	52	Acetylation	1	7	7	VCDATYDKAPVEKEG	VCDATYHKAPVEKEG	TCGA
Q13002	908	GRIK2	851	Q	H	TCGA-GD-A6C6	BLCA	847	Acetylation	2	7	7	GEFLYKSKKNAQLEK	GEFLYKSKKNAHLEK	TCGA
Q13002	908	GRIK2	851	Q	H	TCGA-GD-A6C6	BLCA	848	Acetylation	2	7	7	EFLYKSKKNAQLEKR	EFLYKSKKNAHLEKR	TCGA
Q13011	328	ECH1	100	A	T	TCGA-ZF-AA4X	BLCA	95	Acetylation	1	7	7	EMVECFNKISRDADC	EMVECFNKISRDTDC	TCGA
Q13011	328	ECH1	232	M	I	TCGA-FD-A3SS	BLCA	231	Acetylation	1	7	7	ELAFTARKMMADEAL	ELAFTARKIMADEAL	TCGA
Q13011	328	ECH1	81	M	I	TCGA-FD-A43P	BLCA	77	Acetylation	1	7	7	VQLNRPNKRNAMNKV	VQLNRPNKRNAINKV	TCGA
Q13011	328	ECH1	81	M	I	TCGA-FD-A43P	BLCA	83	Acetylation	2	7	7	NKRNAMNKVFWREMV	NKRNAINKVFWREMV	TCGA
Q13029	1718	PRDM2	1601	A	T	TCGA-ZF-AA56	BLCA	1606	Acetylation	1	7	7	HSAQLSSKTSRSLHV	HSTQLSSKTSRSLHV	TCGA
Q13029	1718	PRDM2	774	K	T	TCGA-UY-A78N	BLCA	771	Acetylation	1	7	7	TDAGLTSKKSKLESH	TDAGLTSKKSTLESH	TCGA
Q13033	713	STRN3	138	G	S	TCGA-UY-A9PF	BLCA	136	Acetylation	2	7	7	RAKYHKLKYGTELNQ	RAKYHKLKYSTELNQ	TCGA
Q13107	963	USP4	166	E	D	TCGA-DK-A3IT	BLCA	167	Acetylation	2	7	7	DTIATIEKEMRKLFN	DTIATIDKEMRKLFN	TCGA
Q13118	480	KLF10	138	E	K	TCGA-YC-A89H	BLCA	135	Acetylation	1	7	7	PHIAAPFKEEEKSPV	PHIAAPFKEEKKSPV	TCGA
Q13123	557	IK	551	E	K	TCGA-XF-A9SI	BLCA	553	Acetylation	1	7	7	EADGVEVKRPKY***	EADGVKVKRPKY***	TCGA
Q13144	721	EIF2B5	418	E	Q	TCGA-FD-A6TE	BLCA	420	Acetylation	1	7	7	LCDNAEVKERVTLKP	LCDNAQVKERVTLKP	TCGA
Q13151	305	HNRNPA0	162	P	R	TCGA-UY-A9PD	BLCA	159	Acetylation	1	7	7	ADKAAVVKFHPIQGH	ADKAAVVKFHRIQGH	TCGA
Q13151	305	HNRNPA0	164	Q	E	TCGA-XF-A8HD	BLCA	159	Acetylation	1	7	7	ADKAAVVKFHPIQGH	ADKAAVVKFHPIEGH	TCGA
Q13155	320	AIMP2	196	Q	H	TCGA-FD-A43N	BLCA	198	Acetylation	1	7	7	NVPKTQMKFSIQTMC	NVPKTHMKFSIQTMC	TCGA
Q13162	271	PRDX4	233	Q	E	TCGA-DK-A2I6	BLCA	240	Acetylation	1	7	7	QAFQYTDKHGEVCPA	EAFQYTDKHGEVCPA	TCGA
Q13162	271	PRDX4	240	K	E	TCGA-YC-A89H	BLCA	240	Acetylation	1	7	7	QAFQYTDKHGEVCPA	QAFQYTDEHGEVCPA	TCGA
Q13162	271	PRDX4	254	E	K	TCGA-GD-A76B	BLCA	250	Acetylation	1	7	7	EVCPAGWKPGSETII	EVCPAGWKPGSKTII	TCGA
Q13164	816	MAPK7	90	F	L	TCGA-UY-A78N	BLCA	84	Acetylation	1	7	7	TGQQVAIKKIPNAFD	TGQQVAIKKIPNALD	TCGA
Q13242	221	SRSF9	42	E	K	TCGA-DK-A3WW	BLCA	36	Acetylation	2	7	7	DLEDLFYKYGRIREI	DLEDLFYKYGRIRKI	TCGA
Q13247	344	SRSF6	107	R	S	TCGA-KQ-A41N	BLCA	101	Acetylation	1	7	7	RRTSGRDKYGPPVRT	RRTSGRDKYGPPVST	TCGA
Q13247	344	SRSF6	145	R	L	TCGA-KQ-A41Q	BLCA	143	Acetylation	1	7	7	VTYADAHKERTNEGV	VTYADAHKELTNEGV	TCGA
Q13247	344	SRSF6	150	V	L	TCGA-DK-A3WW	BLCA	143	Acetylation	1	7	7	VTYADAHKERTNEGV	VTYADAHKERTNEGL	TCGA
Q13263	835	TRIM28	303	M	I	TCGA-DK-A6B1	BLCA	304	Acetylation	2	7	7	MAILQIMKELNKRGR	MAILQIIKELNKRGR	TCGA
Q13263	835	TRIM28	378	M	I	TCGA-DK-A2I4	BLCA	377	Acetylation	1	7	7	FQLHRALKMIVDPVE	FQLHRALKIIVDPVE	TCGA
Q13268	280	DHRS2	216	G	E	TCGA-MV-A51V	BLCA	219	Acetylation	1	7	7	CVVPGIIKTDFSKVF	CVVPEIIKTDFSKVF	TCGA
Q13268	280	DHRS2	216	G	R	TCGA-MV-A51V	BLCA	219	Acetylation	1	7	7	CVVPGIIKTDFSKVF	CVVPRIIKTDFSKVF	TCGA
Q13283	466	G3BP1	39	S	F	TCGA-CF-A1HR	BLCA	36	Acetylation	1	7	7	MLHRFYGKNSSYVHG	MLHRFYGKNSFYVHG	TCGA
Q13310	644	PABPC4	255	E	Q	TCGA-E7-A7XN	BLCA	254	Acetylation	2	7	7	AVEEMNGKEISGKII	AVEEMNGKQISGKII	TCGA
Q13310	644	PABPC4	286	E	D	TCGA-GU-A767	BLCA	279	Acetylation	1	7	7	RQAELKRKFEQLKQE	RQAELKRKFEQLKQD	TCGA
Q13310	644	PABPC4	286	E	D	TCGA-GU-A767	BLCA	284	Acetylation	2	7	7	KRKFEQLKQERISRY	KRKFEQLKQDRISRY	TCGA
Q13342	867	SP140	496	K	N	TCGA-E7-A7DU	BLCA	494	Acetylation	2	7	7	ANNSTLGKPKRKRRK	ANNSTLGKPNRKRRK	TCGA
Q13347	325	EIF3I	15	Q	H	TCGA-BT-A20N	BLCA	17	Acetylation	2	7	7	ERSITQIKYNREGDL	ERSITHIKYNREGDL	TCGA
Q13415	861	ORC1	321	R	L	TCGA-KQ-A41N	BLCA	326	Acetylation	2	7	7	RTRIAASKTIDIREE	RTLIAASKTIDIREE	TCGA
Q13427	754	PPIG	53	S	L	TCGA-XF-A9ST	BLCA	48	Acetylation	1	7	7	RCLCTGEKGTGKSTQ	RCLCTGEKGTGKLTQ	TCGA
Q13427	754	PPIG	721	E	Q	TCGA-XF-AAMZ	BLCA	720	Acetylation	2	7	7	KIRSSVEKENQKSKG	KIRSSVEKQNQKSKG	TCGA
Q13427	754	PPIG	721	E	Q	TCGA-XF-AAMZ	BLCA	724	Acetylation	2	7	7	SVEKENQKSKGQEND	SVEKQNQKSKGQEND	TCGA
Q13428	1488	TCOF1	646	K	N	TCGA-ZF-AA4X	BLCA	642	Acetylation	1	7	7	ALKIPQTKACPKKTN	ALKIPQTKACPNKTN	TCGA
Q13435	895	SF3B2	347	S	F	TCGA-DK-AA75	BLCA	352	Acetylation	1	7	7	ESSGDREKDSTRSRG	ESFGDREKDSTRSRG	TCGA
Q13439	2230	GOLGA4	708	S	C	TCGA-ZF-A9RD	BLCA	711	Acetylation	2	7	7	EEELSVLKDQTDKMK	EEELCVLKDQTDKMK	TCGA
Q13442	181	PDAP1	30	E	K	TCGA-SY-A9G5	BLCA	31	Acetylation	2	7	7	DAQLQAEKQKAREEE	DAQLQAKKQKAREEE	TCGA
Q13459	2022	MYO9B	382	E	Q	TCGA-GU-A42P	BLCA	378	Acetylation	2	7	7	IEDGEDLKHDFERLK	IEDGEDLKHDFQRLK	TCGA
Q13464	1354	ROCK1	455	T	N	TCGA-4Z-AA7R	BLCA	452	Acetylation	2	7	7	LKDEMEQKCRTSNIK	LKDEMEQKCRNSNIK	TCGA
Q13464	1354	ROCK1	633	S	C	TCGA-FD-A5C1	BLCA	639	Acetylation	2	7	7	TSLQEEVKHLKHNLE	TCLQEEVKHLKHNLE	TCGA
Q13485	552	SMAD4	424	D	N	TCGA-4Z-AA83	BLCA	428	Acetylation	1	7	7	APGDAVHKIYPSAYI	APGNAVHKIYPSAYI	TCGA
Q13485	552	SMAD4	427	H	R	TCGA-LT-A5Z6	BLCA	428	Acetylation	1	7	7	APGDAVHKIYPSAYI	APGDAVRKIYPSAYI	TCGA
Q13501	440	SQSTM1	152	S	C	TCGA-DK-A1AC	BLCA	157	Acetylation	1	7	7	LCSVCEGKGLHRGHT	LCCVCEGKGLHRGHT	TCGA
Q13546	671	RIPK1	310	N	T	TCGA-E7-A6MD	BLCA	316	Acetylation	2	7	7	SNENAVVKRMQSLQL	STENAVVKRMQSLQL	TCGA
Q13546	671	RIPK1	317	R	T	TCGA-BL-A0C8	BLCA	316	Acetylation	2	7	7	SNENAVVKRMQSLQL	SNENAVVKTMQSLQL	TCGA
Q13547	482	HDAC1	204	Y	S	TCGA-ZF-A9RD	BLCA	200	Acetylation	1	7	7	VMTVSFHKYGEYFPG	VMTVSFHKYGESFPG	TCGA
Q13547	482	HDAC1	64	M	I	TCGA-UY-A9PF	BLCA	66	Acetylation	2	7	7	ANAEEMTKYHSDDYI	ANAEEITKYHSDDYI	TCGA
Q13557	499	CAMK2D	325	D	N	TCGA-E7-A6MD	BLCA	318	Acetylation	1	7	7	TRNFSAAKSLLKKPD	TRNFSAAKSLLKKPN	TCGA
Q13573	536	SNW1	118	D	N	TCGA-FT-A61P	BLCA	115	Acetylation	1	7	7	KDKVIYSKYTDLVPK	KDKVIYSKYTNLVPK	TCGA
Q13573	536	SNW1	272	G	V	TCGA-4Z-AA7R	BLCA	266	Acetylation	1	7	7	GYTIPLDKRLAADGR	GYTIPLDKRLAADVR	TCGA
Q13576	1575	IQGAP2	1469	E	Q	TCGA-S5-A6DX	BLCA	1467	Acetylation	1	7	7	RSIKLDGKGEPKGAK	RSIKLDGKGQPKGAK	TCGA
Q13576	1575	IQGAP2	1469	E	Q	TCGA-S5-A6DX	BLCA	1471	Acetylation	1	7	7	LDGKGEPKGAKRAKP	LDGKGQPKGAKRAKP	TCGA
Q13576	1575	IQGAP2	1469	E	Q	TCGA-S5-A6DX	BLCA	1474	Acetylation	1	7	7	KGEPKGAKRAKPVKY	KGQPKGAKRAKPVKY	TCGA
Q13601	381	KRR1	17	E	K	TCGA-GU-A42R	BLCA	11	Acetylation	1	7	7	PSLERPEKGAGKSEF	PSLERPEKGAGKSKF	TCGA
Q13601	381	KRR1	17	E	K	TCGA-GU-A42R	BLCA	15	Acetylation	1	7	7	RPEKGAGKSEFRNQK	RPEKGAGKSKFRNQK	TCGA
Q13601	381	KRR1	17	E	K	TCGA-GU-A42R	BLCA	22	Acetylation	1	7	7	KSEFRNQKPKPENQD	KSKFRNQKPKPENQD	TCGA
Q13601	381	KRR1	5	S	L	TCGA-DK-A3IK	BLCA	11	Acetylation	1	7	7	PSLERPEKGAGKSEF	PLLERPEKGAGKSEF	TCGA
Q13642	323	FHL1	164	K	M	TCGA-XF-AAMG	BLCA	157	Acetylation	1	7	7	CVTCHETKFAKHCVK	CVTCHETKFAKHCVM	TCGA
Q13642	323	FHL1	89	C	R	TCGA-E7-A97P	BLCA	91	Acetylation	2	7	7	DNKILCNKCTTREDS	DNKILRNKCTTREDS	TCGA
Q13748	450	TUBA3C	110	I	M	TCGA-FD-A6TC	BLCA	112	Acetylation	2	7	7	RGHYTIGKEIVDLVL	RGHYTMGKEIVDLVL	TCGA
Q13769	683	THOC5	206	R	Q	TCGA-YC-A89H	BLCA	204	Acetylation	2	7	7	QRKRLAEKYRECLSN	QRKRLAEKYQECLSN	TCGA
Q13769	683	THOC5	206	R	Q	TCGA-YC-A89H	BLCA	212	Acetylation	2	7	7	YRECLSNKEKILKEI	YQECLSNKEKILKEI	TCGA
Q13796	1616	SHROOM2	312	S	L	TCGA-XF-A9T6	BLCA	308	Acetylation	1	7	7	VWYVPDKKKAPSSPP	VWYVPDKKKAPLSPP	TCGA
Q13796	1616	SHROOM2	312	S	L	TCGA-XF-A9T6	BLCA	309	Acetylation	1	7	7	WYVPDKKKAPSSPPP	WYVPDKKKAPLSPPP	TCGA
Q13813	2472	SPTAN1	1089	K	N	TCGA-4Z-AA7W	BLCA	1089	Acetylation	2	7	7	KRKGMLEKSCKKFML	KRKGMLENSCKKFML	TCGA
Q13813	2472	SPTAN1	1089	K	N	TCGA-4Z-AA7W	BLCA	1093	Acetylation	1	7	7	MLEKSCKKFMLFREA	MLENSCKKFMLFREA	TCGA
Q13813	2472	SPTAN1	1127	E	K	TCGA-XF-A9T8	BLCA	1132	Acetylation	2	7	7	QVEVLQKKFDDFQKD	QVKVLQKKFDDFQKD	TCGA
Q13813	2472	SPTAN1	1247	E	Q	TCGA-BT-A42C	BLCA	1246	Acetylation	2	7	7	HRDADETKEWIEEKN	HRDADETKQWIEEKN	TCGA
Q13813	2472	SPTAN1	1421	D	N	TCGA-E7-A3X6	BLCA	1419	Acetylation	2	7	7	ASPEIKQKLDILDQE	ASPEIKQKLNILDQE	TCGA
Q13813	2472	SPTAN1	1431	E	Q	TCGA-E7-A3X6	BLCA	1432	Acetylation	2	7	7	QERADLEKAWVQRRM	QERADLQKAWVQRRM	TCGA
Q13813	2472	SPTAN1	1475	D	N	TCGA-E7-A3X6	BLCA	1473	Acetylation	1	7	7	AFLNTEDKGDSLDSV	AFLNTEDKGNSLDSV	TCGA
Q13813	2472	SPTAN1	1542	E	K	TCGA-E7-A3X6	BLCA	1546	Acetylation	1	7	7	QMIEKRSKLGESQTL	QMIKKRSKLGESQTL	TCGA
Q13813	2472	SPTAN1	1624	G	D	TCGA-E7-A3X6	BLCA	1630	Acetylation	2	7	7	AGSEDAVKARLAALA	ADSEDAVKARLAALA	TCGA
Q13813	2472	SPTAN1	1626	E	K	TCGA-E7-A3X6	BLCA	1630	Acetylation	2	7	7	AGSEDAVKARLAALA	AGSKDAVKARLAALA	TCGA
Q13813	2472	SPTAN1	1775	D	N	TCGA-BT-A42C	BLCA	1781	Acetylation	2	7	7	DDEESWIKEKKLLVG	DNEESWIKEKKLLVG	TCGA
Q13813	2472	SPTAN1	1860	A	S	TCGA-GC-A3BM	BLCA	1853	Acetylation	2	7	7	AQFVEHWKELKQLAA	AQFVEHWKELKQLAS	TCGA
Q13813	2472	SPTAN1	1860	A	S	TCGA-GC-A3BM	BLCA	1856	Acetylation	1	7	7	VEHWKELKQLAAARG	VEHWKELKQLASARG	TCGA
Q13813	2472	SPTAN1	796	E	Q	TCGA-GV-A3JX	BLCA	803	Acetylation	1	7	7	EETWIREKEPIAAST	QETWIREKEPIAAST	TCGA
Q13813	2472	SPTAN1	809	S	C	TCGA-XF-AAMY	BLCA	803	Acetylation	1	7	7	EETWIREKEPIAAST	EETWIREKEPIAACT	TCGA
Q13813	2472	SPTAN1	866	H	N	TCGA-CF-A47V	BLCA	862	Acetylation	2	7	7	HFAAEDVKAKLHELN	HFAAEDVKAKLNELN	TCGA
Q13813	2472	SPTAN1	866	H	N	TCGA-CF-A47V	BLCA	864	Acetylation	2	7	7	AAEDVKAKLHELNQK	AAEDVKAKLNELNQK	TCGA
Q13813	2472	SPTAN1	866	H	N	TCGA-CF-A47V	BLCA	871	Acetylation	2	7	7	KLHELNQKWEALKAK	KLNELNQKWEALKAK	TCGA
Q13813	2472	SPTAN1	981	K	N	TCGA-4Z-AA7W	BLCA	981	Acetylation	1	7	7	ALYDYQEKSPREVTM	ALYDYQENSPREVTM	TCGA
Q13825	310	AUH	107	L	V	TCGA-DK-A3IL	BLCA	100	Acetylation	1	7	7	GINRAYGKNSLSKNL	GINRAYGKNSLSKNV	TCGA
Q13825	310	AUH	107	L	V	TCGA-DK-A3IL	BLCA	109	Acetylation	2	7	7	SLSKNLIKMLSKAVD	SLSKNVIKMLSKAVD	TCGA
Q13838	428	DDX39B	270	K	T	TCGA-FD-A62O	BLCA	268	Acetylation	2	7	7	GLQQYYVKLKDNEKN	GLQQYYVKLTDNEKN	TCGA
Q13867	455	BLMH	16	Q	H	TCGA-FD-A5BT	BLCA	10	Acetylation	2	7	7	SSGLNSEKVAALIQK	SSGLNSEKVAALIHK	TCGA
Q13867	455	BLMH	181	L	M	TCGA-KQ-A41N	BLCA	184	Acetylation	1	7	7	MNDILNHKMREFCIR	MNDIMNHKMREFCIR	TCGA
Q13867	455	BLMH	397	S	L	TCGA-SY-A9G5	BLCA	391	Acetylation	1	7	7	DQDGAFTKWRVENSW	DQDGAFTKWRVENLW	TCGA
Q13885	445	TUBB2A	65	L	P	TCGA-4Z-AA80	BLCA	58	Acetylation	1	7	7	YNEAAGNKYVPRAIL	YNEAAGNKYVPRAIP	TCGA
Q13951	182	CBFB	171	L	Q	TCGA-FD-A3N5	BLCA	177	Acetylation	1	7	7	QLLAVTGKKTTRP**	QQLAVTGKKTTRP**	TCGA
Q14004	1512	CDK13	780	F	L	TCGA-KQ-A41N	BLCA	774	Acetylation	2	7	7	MKEIVTDKEDALDFK	MKEIVTDKEDALDLK	TCGA
Q14008	2032	CKAP5	1409	S	F	TCGA-GD-A6C6	BLCA	1411	Acetylation	2	7	7	LIGNLSEKDMSMLEE	LIGNLFEKDMSMLEE	TCGA
Q14008	2032	CKAP5	1418	E	Q	TCGA-BL-A0C8	BLCA	1411	Acetylation	2	7	7	LIGNLSEKDMSMLEE	LIGNLSEKDMSMLEQ	TCGA
Q14008	2032	CKAP5	1428	S	C	TCGA-XF-A9SI	BLCA	1433	Acetylation	1	7	7	RPSAAPIKQVEEKPQ	RPCAAPIKQVEEKPQ	TCGA
Q14008	2032	CKAP5	511	K	N	TCGA-2F-A9KT	BLCA	515	Acetylation	1	7	7	AADKKEFKPLPGRTA	AADNKEFKPLPGRTA	TCGA
Q14061	63	COX17	30	K	N	TCGA-FD-A6TC	BLCA	30	Acetylation	1	7	7	CCACPETKKARDACI	CCACPETNKARDACI	TCGA
Q14061	63	COX17	34	D	N	TCGA-XF-A8HH	BLCA	30	Acetylation	1	7	7	CCACPETKKARDACI	CCACPETKKARNACI	TCGA
Q14061	63	COX17	34	D	N	TCGA-XF-A8HH	BLCA	40	Acetylation	1	7	7	RDACIIEKGEEHCGH	RNACIIEKGEEHCGH	TCGA
Q14103	355	HNRNPD	127	T	I	TCGA-G2-A2ES	BLCA	129	Acetylation	1	7	7	EVVDCTLKLDPITGR	EVVDCILKLDPITGR	TCGA
Q14119	521	VEZF1	330	E	K	TCGA-FD-A3NA	BLCA	325	Acetylation	1	7	7	TCKQGISKTCMSEET	TCKQGISKTCMSKET	TCGA
Q14134	588	TRIM29	302	F	L	TCGA-XF-A9T5	BLCA	300	Acetylation	2	7	7	QKEKDRIKSFTTNEK	QKEKDRIKSLTTNEK	TCGA
Q14139	1066	UBE4A	392	S	F	TCGA-GV-A6ZA	BLCA	386	Acetylation	2	7	7	EKIYQMLKNLLQLSP	EKIYQMLKNLLQLFP	TCGA
Q14151	953	SAFB2	56	L	M	TCGA-DK-A2I2	BLCA	53	Acetylation	1	7	7	NLDTGGNKSVLMERL	NLDTGGNKSVMMERL	TCGA
Q14152	1382	EIF3A	1350	E	K	TCGA-BT-A20R	BLCA	1351	Acetylation	2	7	7	DREREGEKEKASWRA	DREREGKKEKASWRA	TCGA
Q14157	1087	UBAP2L	871	S	F	TCGA-ZF-AA4V	BLCA	864	Acetylation	1	7	7	PYSGDLTKFGRGDAS	PYSGDLTKFGRGDAF	TCGA
Q14157	1087	UBAP2L	871	S	Y	TCGA-BT-A0YX	BLCA	864	Acetylation	1	7	7	PYSGDLTKFGRGDAS	PYSGDLTKFGRGDAY	TCGA
Q14166	644	TTLL12	433	K	N	TCGA-ZF-A9R7	BLCA	433	Acetylation	1	7	7	SLDTHVTKSLHSIIR	SLDTHVTNSLHSIIR	TCGA
Q14192	279	FHL2	75	L	M	TCGA-ZF-A9RD	BLCA	78	Acetylation	2	7	7	CRNSLVDKPFAAKED	CRNSMVDKPFAAKED	TCGA
Q14202	1370	ZMYM3	1088	D	N	TCGA-UY-A9PB	BLCA	1086	Acetylation	1	7	7	YANGETSKGDELRFG	YANGETSKGNELRFG	TCGA
Q14202	1370	ZMYM3	1088	D	N	TCGA-UY-A9PB	BLCA	1095	Acetylation	1	7	7	DELRFGPKPMRIKED	NELRFGPKPMRIKED	TCGA
Q14202	1370	ZMYM3	555	D	H	TCGA-KQ-A41R	BLCA	561	Acetylation	1	7	7	SDPCYYNKVDRTVYQ	SHPCYYNKVDRTVYQ	TCGA
Q14203	1278	DCTN1	262	K	N	TCGA-G2-A2EO	BLCA	262	Acetylation	2	7	7	LEQVQEWKSKMQEQQ	LEQVQEWNSKMQEQQ	TCGA
Q14207	1427	NPAT	1002	C	Y	TCGA-GU-AATO	BLCA	1000	Acetylation	1	7	7	KAQGLRNKPCIGKQV	KAQGLRNKPYIGKQV	TCGA
Q14207	1427	NPAT	1002	C	Y	TCGA-GU-AATO	BLCA	1005	Acetylation	2	7	7	RNKPCIGKQVNNLVD	RNKPYIGKQVNNLVD	TCGA
Q14207	1427	NPAT	1017	S	L	TCGA-YF-AA3L	BLCA	1024	Acetylation	1	7	7	SVGCHAQKTEVSDKS	LVGCHAQKTEVSDKS	TCGA
Q14207	1427	NPAT	1085	S	F	TCGA-XF-AAML	BLCA	1082	Acetylation	1	7	7	NTQGPNHKMVSQNKE	NTQGPNHKMVFQNKE	TCGA
Q14240	407	EIF4A2	144	E	K	TCGA-LT-A5Z6	BLCA	147	Acetylation	2	7	7	NVRNEMQKLQAEAPH	NVRNKMQKLQAEAPH	TCGA
Q14241	798	TCEB3	232	S	L	TCGA-DK-A2I4	BLCA	235	Acetylation	1	7	7	EPIVSHQKPGKGHSN	EPIVLHQKPGKGHSN	TCGA
Q14241	798	TCEB3	92	R	M	TCGA-H4-A2HO	BLCA	99	Acetylation	1	7	7	RDLVAQWKKLVPVER	MDLVAQWKKLVPVER	TCGA
Q14247	550	CTTN	288	D	N	TCGA-K4-A83P	BLCA	290	Acetylation	2	7	7	AAVGFDYKEKLAKHE	AAVGFNYKEKLAKHE	TCGA
Q14315	2725	FLNC	2029	F	L	TCGA-FD-A43X	BLCA	2030	Acetylation	1	7	7	HVTNSPFKILVGPSE	HVTNSPLKILVGPSE	TCGA
Q14315	2725	FLNC	2706	L	V	TCGA-SY-A9G5	BLCA	2699	Acetylation	1	7	7	YNVTYTVKEKGDYIL	YNVTYTVKEKGDYIV	TCGA
Q14331	258	FRG1	209	Y	D	TCGA-DK-A6AW	BLCA	211	Acetylation	2	7	7	QCEINYVKKFQSFQD	QCEINDVKKFQSFQD	TCGA
Q14331	258	FRG1	209	Y	D	TCGA-DK-A6AW	BLCA	212	Acetylation	1	7	7	CEINYVKKFQSFQDH	CEINDVKKFQSFQDH	TCGA
Q14444	709	CAPRIN1	233	L	V	TCGA-XF-A9SG	BLCA	231	Acetylation	2	7	7	PVCGTTYKVLKEIVE	PVCGTTYKVVKEIVE	TCGA
Q14444	709	CAPRIN1	233	L	V	TCGA-XF-A9SG	BLCA	234	Acetylation	2	7	7	GTTYKVLKEIVERVF	GTTYKVVKEIVERVF	TCGA
Q14498	530	RBM39	100	S	F	TCGA-XF-AAML	BLCA	103	Acetylation	1	7	7	RSPYSGPKFNSAIRG	RSPYFGPKFNSAIRG	TCGA
Q14566	821	MCM6	339	E	Q	TCGA-S5-A6DX	BLCA	344	Acetylation	1	7	7	VFEMSQDKNLYHNLC	VFQMSQDKNLYHNLC	TCGA
Q14653	427	IRF3	79	N	D	TCGA-BL-A0C8	BLCA	77	Acetylation	1	7	7	KPDLPTWKRNFRSAL	KPDLPTWKRDFRSAL	TCGA
Q14669	1992	TRIP12	257	S	F	TCGA-DK-A3WW	BLCA	259	Acetylation	1	7	7	SKTGGSSKFDWAARF	SKTGGFSKFDWAARF	TCGA
Q14683	1233	SMC1A	323	Q	H	TCGA-E7-A6MF	BLCA	324	Acetylation	2	7	7	KSLQNAQKHYKKRKG	KSLQNAHKHYKKRKG	TCGA
Q14683	1233	SMC1A	583	E	K	TCGA-GU-AATQ	BLCA	579	Acetylation	2	7	7	PLDYLEVKPTDEKLR	PLDYLEVKPTDKKLR	TCGA
Q14683	1233	SMC1A	583	E	Q	TCGA-KQ-A41S	BLCA	579	Acetylation	2	7	7	PLDYLEVKPTDEKLR	PLDYLEVKPTDQKLR	TCGA
Q14683	1233	SMC1A	599	R	C	TCGA-FD-A6TE	BLCA	592	Acetylation	2	7	7	LRELKGAKLVIDVIR	LRELKGAKLVIDVIC	TCGA
Q14683	1233	SMC1A	793	E	K	TCGA-XF-A8HD	BLCA	796	Acetylation	2	7	7	IREFEEEKVKRQNEI	IREFKEEKVKRQNEI	TCGA
Q14684	758	RRP1B	205	D	Y	TCGA-DK-A2I4	BLCA	198	Acetylation	2	7	7	KFIDPFCKIAAKTKD	KFIDPFCKIAAKTKY	TCGA
Q14690	1871	PDCD11	499	I	M	TCGA-2F-A9KP	BLCA	496	Acetylation	1	7	7	LMKNPEKKYHIGDEV	LMKNPEKKYHMGDEV	TCGA
Q14690	1871	PDCD11	499	I	M	TCGA-2F-A9KP	BLCA	504	Acetylation	1	7	7	YHIGDEVKCRVLLCD	YHMGDEVKCRVLLCD	TCGA
Q14739	615	LBR	180	I	T	TCGA-DK-AA6X	BLCA	183	Acetylation	2	7	7	KLKEIDSKEEKYVAK	KLKETDSKEEKYVAK	TCGA
Q14765	748	STAT4	412	G	A	TCGA-XF-AAN2	BLCA	405	Acetylation	1	7	7	EFRHLQPKEMKSSAG	EFRHLQPKEMKSSAA	TCGA
Q14789	3259	GOLGB1	2238	D	Y	TCGA-BL-A0C8	BLCA	2237	Acetylation	2	7	7	EDNCSVLKDQLRQMS	EDNCSVLKYQLRQMS	TCGA
Q14789	3259	GOLGB1	2241	R	T	TCGA-GC-A4ZW	BLCA	2237	Acetylation	2	7	7	EDNCSVLKDQLRQMS	EDNCSVLKDQLTQMS	TCGA
Q14789	3259	GOLGB1	2922	Q	K	TCGA-FD-A62P	BLCA	2927	Acetylation	2	7	7	QLQEYQDKTKAFQIM	QLKEYQDKTKAFQIM	TCGA
Q147X3	362	NAA30	69	H	R	TCGA-CF-A47V	BLCA	67	Acetylation	1	7	7	ESATVAAKGHPCLRC	ESATVAAKGRPCLRC	TCGA
Q14807	665	KIF22	481	E	K	TCGA-DK-A1AC	BLCA	478	Acetylation	2	7	7	LMKTVEEKDLEIERL	LMKTVEEKDLKIERL	TCGA
Q14839	1912	CHD4	1299	E	Q	TCGA-DK-A2I1	BLCA	1304	Acetylation	2	7	7	EVEREIIKQEESVDP	EVQREIIKQEESVDP	TCGA
Q14839	1912	CHD4	1523	E	Q	TCGA-K4-A6FZ	BLCA	1528	Acetylation	1	7	7	LAEVEENKKMSQPGS	LAQVEENKKMSQPGS	TCGA
Q14839	1912	CHD4	1776	E	Q	TCGA-CF-A1HR	BLCA	1778	Acetylation	2	7	7	RGNFLEIKNKFLARR	RGNFLQIKNKFLARR	TCGA
Q14839	1912	CHD4	1776	E	Q	TCGA-CF-A1HR	BLCA	1780	Acetylation	2	7	7	NFLEIKNKFLARRFK	NFLQIKNKFLARRFK	TCGA
Q14839	1912	CHD4	498	L	V	TCGA-K4-A5RJ	BLCA	499	Acetylation	1	7	7	RCTCPALKGKVQKIL	RCTCPAVKGKVQKIL	TCGA
Q14839	1912	CHD4	498	L	V	TCGA-K4-A5RJ	BLCA	504	Acetylation	1	7	7	ALKGKVQKILIWKWG	AVKGKVQKILIWKWG	TCGA
Q14839	1912	CHD4	592	E	K	TCGA-FD-A62P	BLCA	594	Acetylation	2	7	7	DFGGDEEKSRKRKNK	DFGGDKEKSRKRKNK	TCGA
Q14839	1912	CHD4	634	K	N	TCGA-FD-A3NA	BLCA	634	Acetylation	1	7	7	ILNHSVDKKGHVHYL	ILNHSVDNKGHVHYL	TCGA
Q14839	1912	CHD4	641	L	F	TCGA-FD-A3NA	BLCA	634	Acetylation	1	7	7	ILNHSVDKKGHVHYL	ILNHSVDKKGHVHYF	TCGA
Q14872	753	MTF1	230	N	Y	TCGA-YC-A89H	BLCA	227	Acetylation	1	7	7	HQRLHTGKTFNCESE	HQRLHTGKTFYCESE	TCGA
Q14966	1978	ZNF638	1326	I	V	TCGA-DK-A6B1	BLCA	1330	Acetylation	2	7	7	DLQIGTEKAEKNEGR	DLQVGTEKAEKNEGR	TCGA
Q14966	1978	ZNF638	1451	E	K	TCGA-KQ-A41P	BLCA	1455	Acetylation	1	7	7	GLAESSSKFKPTQSS	GLAKSSSKFKPTQSS	TCGA
Q14966	1978	ZNF638	657	D	N	TCGA-K4-A83P	BLCA	658	Acetylation	2	7	7	ECKQVSDKAVSLQRK	ECKQVSNKAVSLQRK	TCGA
Q14974	876	KPNB1	19	E	Q	TCGA-E7-A4IJ	BLCA	23	Acetylation	2	7	7	LELEAAQKFLERAAV	LELQAAQKFLERAAV	TCGA
Q14974	876	KPNB1	210	D	H	TCGA-4Z-AA7M	BLCA	211	Acetylation	2	7	7	FTKANFDKESERHFI	FTKANFHKESERHFI	TCGA
Q14974	876	KPNB1	65	L	F	TCGA-DK-A6B5	BLCA	68	Acetylation	1	7	7	IKNSLTSKDPDIKAQ	IKNSFTSKDPDIKAQ	TCGA
Q14978	699	NOLC1	610	T	I	TCGA-UY-A78N	BLCA	604	Acetylation	1	7	7	TPQAKKIKLQTPNTF	TPQAKKIKLQTPNIF	TCGA
Q14980	2115	NUMA1	72	R	Q	TCGA-DK-A6AW	BLCA	70	Acetylation	1	7	7	FVCSFLQKNRKHPSS	FVCSFLQKNQKHPSS	TCGA
Q14980	2115	NUMA1	72	R	Q	TCGA-DK-A6AW	BLCA	73	Acetylation	1	7	7	SFLQKNRKHPSSPEC	SFLQKNQKHPSSPEC	TCGA
Q14980	2115	NUMA1	738	E	Q	TCGA-FD-A5C1	BLCA	740	Acetylation	1	7	7	QRCISELKAETRSLV	QRCISQLKAETRSLV	TCGA
Q14980	2115	NUMA1	79	E	Q	TCGA-DK-AA6L	BLCA	73	Acetylation	1	7	7	SFLQKNRKHPSSPEC	SFLQKNRKHPSSPQC	TCGA
Q149N8	1683	SHPRH	1493	S	L	TCGA-XF-A9SP	BLCA	1495	Acetylation	2	7	7	SYVFTSEKANQEEDI	SYVFTLEKANQEEDI	TCGA
Q14C86	1478	GAPVD1	471	P	L	TCGA-DK-AA6S	BLCA	474	Acetylation	1	7	7	PATTPANKKNRLPIA	PATTLANKKNRLPIA	TCGA
Q14C87	1099	TMEM132D	789	G	A	TCGA-FD-A6TC	BLCA	783	Acetylation	1	7	7	SCQKSKRKSVLAVGT	SCQKSKRKSVLAVAT	TCGA
Q15007	396	WTAP	156	K	R	TCGA-C4-A0F6	BLCA	155	Acetylation	1	7	7	TPDSQTGKKLMAKCR	TPDSQTGKRLMAKCR	TCGA
Q15007	396	WTAP	266	T	S	TCGA-DK-AA77	BLCA	268	Acetylation	1	7	7	EQSEATSKDCSRLTN	EQSEASSKDCSRLTN	TCGA
Q15019	361	2018-09-02	245	L	F	TCGA-KQ-A41N	BLCA	249	Acetylation	1	7	7	SNQLIEAKGKKVRGR	SNQFIEAKGKKVRGR	TCGA
Q15019	361	2018-09-02	303	R	T	TCGA-G2-A2EO	BLCA	310	Acetylation	1	7	7	RLKRGGRKVENEDMN	TLKRGGRKVENEDMN	TCGA
Q15020	963	SART3	451	R	L	TCGA-PQ-A6FI	BLCA	457	Acetylation	2	7	7	TRALEYLKQEVEERF	TLALEYLKQEVEERF	TCGA
Q15021	1401	NCAPD2	769	L	V	TCGA-DK-A3IK	BLCA	763	Acetylation	1	7	7	LWERATEKVACCPLE	LWERATEKVACCPVE	TCGA
Q15022	739	SUZ12	377	L	F	TCGA-DK-A3IQ	BLCA	375	Acetylation	1	7	7	KSTAPIAKPLATRNS	KSTAPIAKPFATRNS	TCGA
Q15027	740	ACAP1	315	C	Y	TCGA-E7-A97P	BLCA	318	Acetylation	1	7	7	DLRLCTVKLCPDSER	DLRLYTVKLCPDSER	TCGA
Q15029	972	EFTUD2	588	I	M	TCGA-DK-A6B1	BLCA	581	Acetylation	1	7	7	AQIFRPLKFNTTSVI	AQIFRPLKFNTTSVM	TCGA
Q15031	903	LARS2	162	D	Y	TCGA-E7-A7DV	BLCA	155	Acetylation	2	7	7	SWTQSNIKHMRKQLD	SWTQSNIKHMRKQLY	TCGA
Q15046	597	KARS	148	R	Q	TCGA-GC-A3YS	BLCA	141	Acetylation	1	7	7	AKRASGGKLIFYDLR	AKRASGGKLIFYDLQ	TCGA
Q15046	597	KARS	148	R	Q	TCGA-GC-A3YS	BLCA	153	Acetylation	1	7	7	DLRGEGVKLQVMANS	DLQGEGVKLQVMANS	TCGA
Q15046	597	KARS	492	K	N	TCGA-MV-A51V	BLCA	492	Acetylation	2	7	7	RFELFVMKKEICNAY	RFELFVMNKEICNAY	TCGA
Q15046	597	KARS	492	K	N	TCGA-MV-A51V	BLCA	493	Acetylation	1	7	7	FELFVMKKEICNAYT	FELFVMNKEICNAYT	TCGA
Q15057	778	ACAP2	323	D	H	TCGA-K4-A5RJ	BLCA	319	Acetylation	2	7	7	DLRLCTVKHCEDIER	DLRLCTVKHCEHIER	TCGA
Q15061	677	WDR43	311	L	F	TCGA-KQ-A41N	BLCA	309	Acetylation	1	7	7	ILNGYCKKPLTSNCT	ILNGYCKKPFTSNCT	TCGA
Q15061	677	WDR43	498	P	S	TCGA-E7-A6MD	BLCA	491	Acetylation	1	7	7	TRNVNLIKKTVLRMP	TRNVNLIKKTVLRMS	TCGA
Q15061	677	WDR43	580	T	A	TCGA-FD-A62N	BLCA	584	Acetylation	1	7	7	TQVTASEKTKGATSP	TQVAASEKTKGATSP	TCGA
Q15120	406	PDK3	138	G	V	TCGA-BL-A0C8	BLCA	134	Acetylation	1	7	7	AQGVIEYKEKFGFDP	AQGVIEYKEKFVFDP	TCGA
Q15121	130	PEA15	34	E	K	TCGA-DK-A6AW	BLCA	35	Acetylation	1	7	7	KEDIPSEKSEEITTG	KEDIPSKKSEEITTG	TCGA
Q15149	4684	PLEC	1181	S	F	TCGA-KQ-A41P	BLCA	1175	Acetylation	1	7	7	AEVEGLGKGVARLSA	AEVEGLGKGVARLFA	TCGA
Q15149	4684	PLEC	1181	S	F	TCGA-KQ-A41P	BLCA	1186	Acetylation	1	7	7	RLSAEAEKVLALPEP	RLFAEAEKVLALPEP	TCGA
Q15149	4684	PLEC	1203	E	Q	TCGA-FD-A6TC	BLCA	1210	Acetylation	2	7	7	ELELTLGKLEQVRSL	QLELTLGKLEQVRSL	TCGA
Q15149	4684	PLEC	1259	L	V	TCGA-G2-A2EJ	BLCA	1266	Acetylation	2	7	7	LPELEATKASLKKLR	VPELEATKASLKKLR	TCGA
Q15149	4684	PLEC	1513	A	S	TCGA-HQ-A2OF	BLCA	1508	Acetylation	2	7	7	EVEAALEKQRQLAEA	EVEAALEKQRQLSEA	TCGA
Q15149	4684	PLEC	1513	A	S	TCGA-HQ-A2OF	BLCA	1520	Acetylation	2	7	7	AEAHAQAKAQAEREA	SEAHAQAKAQAEREA	TCGA
Q15149	4684	PLEC	2061	E	K	TCGA-DK-A2I4	BLCA	2068	Acetylation	2	7	7	EEEILALKASFEKAA	KEEILALKASFEKAA	TCGA
Q15149	4684	PLEC	2446	E	K	TCGA-FD-A6TC	BLCA	2447	Acetylation	2	7	7	QQRALAEKMLKEKMQ	QQRALAKKMLKEKMQ	TCGA
Q15149	4684	PLEC	2458	E	K	TCGA-DK-A1AC	BLCA	2463	Acetylation	2	7	7	VQEATRLKAEAELLQ	VQKATRLKAEAELLQ	TCGA
Q15149	4684	PLEC	2845	E	D	TCGA-FD-A3SN	BLCA	2841	Acetylation	2	7	7	SIAGLLLKATNEKLS	SIAGLLLKATNDKLS	TCGA
Q15149	4684	PLEC	2845	E	D	TCGA-FD-A3SN	BLCA	2846	Acetylation	2	7	7	LLKATNEKLSVYAAL	LLKATNDKLSVYAAL	TCGA
Q15149	4684	PLEC	3236	E	Q	TCGA-4Z-AA80	BLCA	3231	Acetylation	2	7	7	VGPEFHEKLLSAEKA	VGPEFHEKLLSAQKA	TCGA
Q15149	4684	PLEC	3236	E	Q	TCGA-4Z-AA80	BLCA	3237	Acetylation	2	7	7	EKLLSAEKAVTGYRD	EKLLSAQKAVTGYRD	TCGA
Q15149	4684	PLEC	3478	L	V	TCGA-E7-A5KE	BLCA	3476	Acetylation	2	7	7	KDGKTTVKDLSELGS	KDGKTTVKDVSELGS	TCGA
Q15149	4684	PLEC	3931	E	K	TCGA-ZF-AA4N	BLCA	3924	Acetylation	1	7	7	ISLFQAMKKELIPTE	ISLFQAMKKELIPTK	TCGA
Q15149	4684	PLEC	3931	E	K	TCGA-ZF-AA4N	BLCA	3925	Acetylation	1	7	7	SLFQAMKKELIPTEE	SLFQAMKKELIPTKE	TCGA
Q15149	4684	PLEC	3962	Q	H	TCGA-GC-A3RC	BLCA	3968	Acetylation	1	7	7	YQRGYLNKDTHDQLS	YHRGYLNKDTHDQLS	TCGA
Q15149	4684	PLEC	4212	E	Q	TCGA-FD-A5BX	BLCA	4205	Acetylation	1	7	7	LPVEVAYKRGLFDEE	LPVEVAYKRGLFDEQ	TCGA
Q15181	289	PPA1	54	S	C	TCGA-FJ-A3Z7	BLCA	57	Acetylation	1	7	7	VPRWSNAKMEIATKD	VPRWCNAKMEIATKD	TCGA
Q15185	160	PTGES3	73	I	V	TCGA-FD-A43N	BLCA	79	Acetylation	1	7	7	SILCCLRKGESGQSW	SVLCCLRKGESGQSW	TCGA
Q15233	471	NONO	10	E	Q	TCGA-YC-A9TC	BLCA	11	Acetylation	1	7	7	NKTFNLEKQNHTPRK	NKTFNLQKQNHTPRK	TCGA
Q15233	471	NONO	10	E	Q	TCGA-YC-A9TC	BLCA	5	Acetylation	1	7	7	***MQSNKTFNLEKQ	***MQSNKTFNLQKQ	TCGA
Q15287	305	RNPS1	185	G	R	TCGA-DK-A1AB	BLCA	186	Acetylation	1	7	7	EIFSTYGKIKMIDMP	EIFSTYRKIKMIDMP	TCGA
Q15293	331	RCN1	128	D	N	TCGA-E7-A7XN	BLCA	134	Acetylation	2	7	7	YDRDKDDKISWEEYK	YNRDKDDKISWEEYK	TCGA
Q15392	516	DHCR24	81	W	L	TCGA-DK-A2I1	BLCA	87	Acetylation	1	7	7	EWKEQGSKTFMCTGR	ELKEQGSKTFMCTGR	TCGA
Q15393	1217	SF3B3	144	L	F	TCGA-UY-A78N	BLCA	137	Acetylation	2	7	7	VMISAIEKQKLVYIL	VMISAIEKQKLVYIF	TCGA
Q15393	1217	SF3B3	541	K	N	TCGA-G2-A2EO	BLCA	546	Acetylation	1	7	7	PGKKTIVKCAVNQRQ	PGNKTIVKCAVNQRQ	TCGA
Q15393	1217	SF3B3	552	R	Q	TCGA-DK-A6AW	BLCA	546	Acetylation	1	7	7	PGKKTIVKCAVNQRQ	PGKKTIVKCAVNQQQ	TCGA
Q15393	1217	SF3B3	81	G	D	TCGA-DK-A3IQ	BLCA	75	Acetylation	1	7	7	FRLTGGTKDYIVVGS	FRLTGGTKDYIVVDS	TCGA
Q15397	648	PUM3	11	G	E	TCGA-4Z-AA7M	BLCA	12	Acetylation	2	7	7	GKKQFTGKSTKTAQE	GKKQFTEKSTKTAQE	TCGA
Q15424	915	SAFB	79	S	F	TCGA-XF-A8HD	BLCA	83	Acetylation	1	7	7	EITSEGNKKTSKRSS	EITFEGNKKTSKRSS	TCGA
Q15459	793	SF3A1	84	L	V	TCGA-DK-AA75	BLCA	80	Acetylation	1	7	7	QNEINNPKFNFLNPN	QNEINNPKFNFVNPN	TCGA
Q15555	327	MAPRE2	121	L	M	TCGA-G2-A2EJ	BLCA	119	Acetylation	2	7	7	HEYIHNFKLLQASFK	HEYIHNFKLMQASFK	TCGA
Q15555	327	MAPRE2	121	L	M	TCGA-G2-A2EJ	BLCA	126	Acetylation	2	7	7	KLLQASFKRMNVDKV	KLMQASFKRMNVDKV	TCGA
Q15555	327	MAPRE2	212	A	P	TCGA-ZF-A9RC	BLCA	213	Acetylation	1	7	7	AKSSPAAKPGSTPSR	AKSSPAPKPGSTPSR	TCGA
Q15596	1464	NCOA2	715	L	V	TCGA-FD-A62P	BLCA	713	Acetylation	2	7	7	LTAEATGKDLSQESS	LTAEATGKDVSQESS	TCGA
Q15596	1464	NCOA2	81	R	C	TCGA-FD-A3SP	BLCA	78	Acetylation	2	7	7	AILKETVKQIRQIKE	AILKETVKQICQIKE	TCGA
Q15637	639	SF1	162	N	S	TCGA-YC-A89H	BLCA	165	Acetylation	2	7	7	GPRGNTLKNIEKECN	GPRGSTLKNIEKECN	TCGA
Q15637	639	SF1	162	N	S	TCGA-YC-A89H	BLCA	169	Acetylation	2	7	7	NTLKNIEKECNAKIM	STLKNIEKECNAKIM	TCGA
Q15637	639	SF1	168	E	K	TCGA-ZF-A9RM	BLCA	165	Acetylation	2	7	7	GPRGNTLKNIEKECN	GPRGNTLKNIKKECN	TCGA
Q15637	639	SF1	168	E	K	TCGA-ZF-A9RM	BLCA	169	Acetylation	2	7	7	NTLKNIEKECNAKIM	NTLKNIKKECNAKIM	TCGA
Q15637	639	SF1	168	E	K	TCGA-ZF-A9RM	BLCA	174	Acetylation	2	7	7	IEKECNAKIMIRGKG	IKKECNAKIMIRGKG	TCGA
Q15637	639	SF1	21	R	H	TCGA-GC-A3YS	BLCA	15	Acetylation	1	7	7	TPLDFPSKKRKRSRW	TPLDFPSKKRKRSHW	TCGA
Q15637	639	SF1	233	P	A	TCGA-XF-AAN7	BLCA	227	Acetylation	2	7	7	EQIRNILKQGIETPE	EQIRNILKQGIETAE	TCGA
Q15642	601	TRIP10	43	A	G	TCGA-GD-A76B	BLCA	44	Acetylation	2	7	7	EVEQAYAKQLRSLVK	EVEQAYGKQLRSLVK	TCGA
Q15648	1581	MED1	1111	S	L	TCGA-XF-A8HD	BLCA	1118	Acetylation	1	7	7	SGKMKSSKSEGSSSS	LGKMKSSKSEGSSSS	TCGA
Q15648	1581	MED1	1172	M	I	TCGA-XF-AAMY	BLCA	1177	Acetylation	1	7	7	TKMKPQGKPSSLMNP	TKIKPQGKPSSLMNP	TCGA
Q15648	1581	MED1	1379	S	L	TCGA-G2-A2EF	BLCA	1376	Acetylation	1	7	7	GSSVDSSKKTSESKN	GSSVDSSKKTLESKN	TCGA
Q15648	1581	MED1	1526	H	D	TCGA-BL-A3JM	BLCA	1529	Acetylation	1	7	7	KKKSHSIKPESWSKS	KKKSDSIKPESWSKS	TCGA
Q15648	1581	MED1	381	P	A	TCGA-DK-AA71	BLCA	378	Acetylation	1	7	7	QHCYFLNKDAPLPDG	QHCYFLNKDAALPDG	TCGA
Q15652	2540	JMJD1C	2371	D	N	TCGA-DK-A3X1	BLCA	2366	Acetylation	2	7	7	SKAGILKKFEEEDLD	SKAGILKKFEEENLD	TCGA
Q15652	2540	JMJD1C	625	S	F	TCGA-XF-A9T0	BLCA	626	Acetylation	1	7	7	PPETIKSKLNTSVDT	PPETIKFKLNTSVDT	TCGA
Q15691	268	MAPRE1	117	A	T	TCGA-XF-A8HF	BLCA	113	Acetylation	2	7	7	EFVQWFKKFFDANYD	EFVQWFKKFFDTNYD	TCGA
Q15691	268	MAPRE1	117	A	T	TCGA-XF-A8HF	BLCA	122	Acetylation	1	7	7	FDANYDGKDYDPVAA	FDTNYDGKDYDPVAA	TCGA
Q15691	268	MAPRE1	123	D	N	TCGA-XF-AAMG	BLCA	122	Acetylation	1	7	7	FDANYDGKDYDPVAA	FDANYDGKNYDPVAA	TCGA
Q15691	268	MAPRE1	68	E	Q	TCGA-XF-A9ST	BLCA	66	Acetylation	2	7	7	KKVKFQAKLEHEYIQ	KKVKFQAKLQHEYIQ	TCGA
[truncated: 162,886 more rows]
