# Supplementary material for: Pan-Cancer Analysis Reveals the Functional Importance of Protein Lysine Modification in Cancer Development
Source: Front Genet. 2018 Jul 17;9:254. doi: 10.3389/fgene.2018.00254 (PMC6056651; doi:10.3389/fgene.2018.00254)
Supplement: Supplementary file 4 [file Table_4.XLSX]

## Sheet: all_sig_pro2
Supplementary Table 4 – The significant lysine modification-related mutated proteins identified using hierarchical Bayesian models.
Protein_id	Gene_symbol	Cancer	PTM_type	FDR	Known driver gene
B7Z596	TPM1	BLCA	Acetylation	0	F
Q02241	KIF23	BLCA	Acetylation	0	F
O94763	URI1	BLCA	Acetylation	0	F
O60890	OPHN1	BLCA	Acetylation	0.0494182	F
P42356	PI4KA	BLCA	Acetylation	0.0497092	F
P61224	RAP1B	BLCA	Acetylation	0.0497391	F
Q7Z333	SETX	BLCA	Acetylation	0.0497702	F
P49753	ACOT2	BLCA	Glycation	0	F
P38606	ATP6V1A	BLCA	Glycation	0	F
O75970	MPDZ	BLCA	Glycation	0	F
Q7Z494	NPHP3	BLCA	Glycation	0	F
Q8NFA0	USP32	BLCA	Glycation	0	F
P00387	CYB5R3	BLCA	Malonylation	0.026902	F
P31153	MAT2A	BLCA	Malonylation	0.0403529	F
P31939	ATIC	BLCA	Malonylation	0.0484235	T
P31997	CEACAM8	BLCA	Methylation	0	F
O00139	KIF2A	BLCA	Methylation	0	F
Q92945	KHSRP	BLCA	Succinylation	0	F
P30101	PDIA3	BLCA	Succinylation	0	F
Q8IVF2	AHNAK2	BLCA	SUMOylation	0	F
P49711	CTCF	BLCA	SUMOylation	0	T
Q9Y265	RUVBL1	BLCA	SUMOylation	0	F
P82930	MRPS34	BLCA	SUMOylation	0	F
Q9UIU6	SIX4	BLCA	SUMOylation	0	F
O60583	CCNT2	BLCA	SUMOylation	0.014427	F
Q9Y4C8	RBM19	BLCA	SUMOylation	0.016488	F
Q02386	ZNF45	BLCA	SUMOylation	0.019236	F
Q9H0U9	TSPYL1	BLCA	SUMOylation	0.019236	F
Q86UR5	RIMS1	BLCA	SUMOylation	0.0230832	F
S5FZ81	PHF10	BLCA	SUMOylation	0.0230832	F
P62508	ESRRG	BLCA	SUMOylation	0.028854	F
Q03701	CEBPZ	BLCA	SUMOylation	0.028854	F
P18583	SON	BLCA	SUMOylation	0.028854	F
Q9Y266	NUDC	BLCA	SUMOylation	0.0307776	F
Q9NRR4	DROSHA	BLCA	SUMOylation	0.03206	T
Q96MU6	ZNF778	BLCA	SUMOylation	0.032976	F
P35869	AHR	BLCA	SUMOylation	0.032976	F
P84098	RPL19	BLCA	SUMOylation	0.0364472	F
Q92616	GCN1	BLCA	SUMOylation	0.0401447	F
O00629	KPNA4	BLCA	SUMOylation	0.0403956	F
Q86XP3	DDX42	BLCA	SUMOylation	0.04122	F
E7EQT4	ACIN1	BLCA	SUMOylation	0.0415498	F
P0C1Z6	TFPT	BLCA	SUMOylation	0.0419695	T
Q8N0X7	SPG20	BLCA	SUMOylation	0.0427467	F
Q99856	ARID3A	BLCA	SUMOylation	0.043968	F
Q6NUN9	ZNF746	BLCA	SUMOylation	0.043968	F
P39880	CUX1	BLCA	SUMOylation	0.0443908	T
Q8ND56	LSM14A	BLCA	SUMOylation	0.0443908	T
E9PQQ2	MYB	BLCA	SUMOylation	0.0478555	T
Q5T653	MRPL2	BLCA	SUMOylation	0.0483137	F
Q3ZCT1	ZNF260	BLCA	SUMOylation	0.0483137	F
Q56NI9	ESCO2	BLCA	SUMOylation	0.0487312	F
P49792	RANBP2	BLCA	SUMOylation	0.0490518	T
Q96PZ2	FAM111A	BLCA	SUMOylation	0.049464	F
Q8TAM1	BBS10	BLCA	SUMOylation	0.0497177	F
O60281	ZNF292	BLCA	SUMOylation	0.0497177	F
Q5THR3	EFCAB6	BLCA	SUMOylation	0.0497483	F
P07602	PSAP	COAD	Acetylation	0	F
O60216	RAD21	COAD	Acetylation	0	T
Q6UB98	ANKRD12	COAD	Acetylation	0	F
P62495	ETF1	COAD	Acetylation	0	F
Q9H467	CUEDC2	COAD	Acetylation	0	F
Q14669	TRIP12	COAD	Glycation	0	F
Q7L2E3	DHX30	COAD	Glycation	0	F
Q8NHS9	SPATA22	COAD	Glycation	0	F
Q9Y5R6	DMRT1	COAD	Glycation	0	F
Q9UIA9	XPO7	COAD	Glycation	0	F
O94782	USP1	COAD	Glycation	0	F
P07602	PSAP	COAD	Malonylation	0	F
Q9UNF0	PACSIN2	COAD	Malonylation	0	F
P12004	PCNA	COAD	Malonylation	0	F
Q14680	MELK	COAD	Methylation	0	F
Q8NG31	KNL1	COAD	Methylation	0	F
Q9Y4H2	IRS2	COAD	Methylation	0	F
P68032	ACTC1	COAD	Methylation	0	F
Q9BRJ7	NUDT16L1	COAD	Succinylation	0	F
P15311	EZR	COAD	Succinylation	0.0331373	T
P48735	IDH2	COAD	Succinylation	0.0497059	T
Q92908	GATA6	COAD	SUMOylation	0	F
Q5TB30	DEPDC1	COAD	SUMOylation	0	F
Q7L2E3	DHX30	COAD	Ubiquitination	0	F
P42336	PIK3CA	COAD	Ubiquitination	0	T
P48436	SOX9	COAD	Ubiquitination	0	F
O00750	PIK3C2B	COAD	Ubiquitination	0	F
Q6XUX3	DSTYK	COAD	Ubiquitination	0	F
Q9Y5E5	PCDHB4	COAD	Ubiquitination	0	F
H0YC42	RP11-26J3.4	COAD	Ubiquitination	0	F
P32298	GRK4	COAD	Ubiquitination	0	F
P16591	FER	COAD	Ubiquitination	0.0286169	F
Q6IA69	NADSYN1	COAD	Ubiquitination	0.0317966	F
O15162	PLSCR1	COAD	Ubiquitination	0.0317966	F
Q63HK3	ZKSCAN2	COAD	Ubiquitination	0.0408814	F
E2QRD4	MMS22L	COAD	Ubiquitination	0.0440261	F
A3KN83	SBNO1	COAD	Ubiquitination	0.0476949	F
Q96PD7	DGAT2	COAD	Ubiquitination	0.0476949	F
Q8NCE2	MTMR14	GBM	Acetylation	0	F
Q14517	FAT1	GBM	Acetylation	0	T
Q9P209	CEP72	GBM	Acetylation	0	F
Q5JSP0	FGD3	GBM	Acetylation	0	F
O95466	FMNL1	GBM	Acetylation	0.038206	F
Q6NT76	HMBOX1	GBM	Acetylation	0.0445736	F
Q16875	PFKFB3	GBM	Acetylation	0.0445736	F
P23771	GATA3	GBM	Acetylation	0.0486258	T
Q12979	ABR	GBM	Glycation	0	F
Q9H2S9	IKZF4	GBM	Glycation	0.0484369	F
Q9UQL6	HDAC5	GBM	Glycation	0.0491642	F
Q969Q4	ARL11	GBM	Glycation	0.0499746	F
P23141	CES1	GBM	Glycation	0.0499746	F
Q8NCE2	MTMR14	GBM	Malonylation	0	F
O94832	MYO1D	GBM	Malonylation	0	F
Q9P2D7	DNAH1	GBM	Methylation	0	F
Q04637	EIF4G1	GBM	SUMOylation	0	F
Q14241	TCEB3	GBM	Ubiquitination	0	F
Q5T409	DISC1	GBM	Ubiquitination	0	F
Q9UJS0	SLC25A13	GBM	Ubiquitination	0	F
Q5T200	ZC3H13	GBM	Ubiquitination	0	F
O75648	TRMU	GBM	Ubiquitination	0	F
Q8N3F8	MICALL1	GBM	Ubiquitination	0	F
Q86UF4	CCDC190	GBM	Ubiquitination	0	F
O43345	ZNF208	GBM	Ubiquitination	0	F
Q8NCE2	MTMR14	GBM	Ubiquitination	0.0287635	F
Q96CN9	GCC1	GBM	Ubiquitination	0.0311605	F
Q8N7E2	ZNF645	GBM	Ubiquitination	0.0339932	F
Q3B7T1	EDRF1	GBM	Ubiquitination	0.0373926	F
Q5H8A4	PIGG	GBM	Ubiquitination	0.0393606	F
Q92530	PSMF1	GBM	Ubiquitination	0.0415473	F
Q5JU67	CFAP157	GBM	Ubiquitination	0.0415473	F
Q14C87	TMEM132D	GBM	Ubiquitination	0.0415473	F
Q8N2N9	ANKRD36B	GBM	Ubiquitination	0.0439912	F
O95999	BCL10	GBM	Ubiquitination	0.0467407	T
O60879	DIAPH2	GBM	Ubiquitination	0.0487729	F
Q6ZNA4	RNF111	GBM	Ubiquitination	0.0498567	F
O95644	NFATC1	GBM	Ubiquitination	0.0498567	F
Q8N8A2	ANKRD44	HNSC	Acetylation	0	F
Q8IXW0	LMNTD2	HNSC	Acetylation	0	F
Q9Y566	SHANK1	HNSC	Acetylation	0	F
Q9HCJ3	RAVER2	HNSC	Acetylation	0	F
Q14693	LPIN1	HNSC	Acetylation	0.0380333	F
Q9Y283	INVS	HNSC	Acetylation	0.04564	F
Q7Z4S6	KIF21A	HNSC	Acetylation	0.04564	F
Q9HC84	MUC5B	HNSC	Glycation	0	F
P29692	EEF1D	HNSC	Malonylation	0	F
Q13426	XRCC4	HNSC	Malonylation	0	F
O14727	APAF1	HNSC	Malonylation	0	F
P11172	UMPS	HNSC	Malonylation	0	F
Q96P48	ARAP1	HNSC	Malonylation	0	F
P63104	YWHAZ	HNSC	Methylation	0	F
O75891	ALDH1L1	HNSC	Succinylation	0	F
Q9BYT9	ANO3	HNSC	SUMOylation	0	F
C9J798	RASA4B	HNSC	Ubiquitination	0	F
Q5T0C7	STIL	HNSC	Ubiquitination	0	T
Q9NZC3	GDE1	HNSC	Ubiquitination	0	F
F8VX04	SLC38A1	HNSC	Ubiquitination	0	F
O75427	LRCH4	HNSC	Ubiquitination	0	F
P30414	NKTR	HNSC	Ubiquitination	0	F
Q9Y330	ZBTB12	HNSC	Ubiquitination	0	F
P02787	TF	HNSC	Ubiquitination	0.0287676	F
Q9UMS6	SYNPO2	HNSC	Ubiquitination	0.031964	F
Q9ULT6	ZNRF3	HNSC	Ubiquitination	0.0359595	T
E9PFD2	UMPS	HNSC	Ubiquitination	0.0359595	F
Q7Z392	TRAPPC11	HNSC	Ubiquitination	0.0359595	F
P78364	PHC1	HNSC	Ubiquitination	0.0383568	F
E9PKU7	GANAB	HNSC	Ubiquitination	0.0410965	F
Q9Y446	PKP3	HNSC	Ubiquitination	0.0442578	F
Q9NR20	DYRK4	HNSC	Ubiquitination	0.0454225	F
Q8NCB2	CAMKV	HNSC	Ubiquitination	0.0479459	F
O95125	ZNF202	HNSC	Ubiquitination	0.0479459	F
Q5Y191	AURKC	HNSC	Ubiquitination	0.0479459	F
Q15695	ZRSR1	HNSC	Ubiquitination	0.0479459	F
Q8IVF2	AHNAK2	LAML	Acetylation	0	F
Q9UM54	MYO6	LAML	Acetylation	0	F
O60292	SIPA1L3	LAML	Acetylation	0	F
P06396	GSN	LAML	Acetylation	0	F
Q5CZC0	FSIP2	LAML	Acetylation	0	F
Q9H361	PABPC3	LAML	Acetylation	0.0372857	F
P35749	MYH11	LAML	Acetylation	0.0435	T
Q70E73	RAPH1	LAML	Acetylation	0.0435	F
P10586	PTPRF	LAML	Glycation	0	F
P52179	MYOM1	LAML	Glycation	0	F
O94769	ECM2	LAML	Glycation	0.034359	F
Q8TD57	DNAH3	LAML	Glycation	0.0429487	F
Q8N139	ABCA6	LAML	Glycation	0.0490842	F
P06401	PGR	LAML	Glycation	0.0490842	F
Q8IVF2	AHNAK2	LAML	Malonylation	0	F
Q7Z406	MYH14	LAML	Malonylation	0	F
Q9BYW2	SETD2	LAML	Methylation	0	T
Q01081	U2AF1	LAML	Methylation	0	T
Q01081-3	U2AF1	LAML	Methylation	0	T
Q96J66	ABCC11	LAML	Methylation	0	F
P53396	ACLY	LAML	Methylation	0	F
Q8IYB3	SRRM1	LAML	Methylation	0.05	F
Q8WY21	SORCS1	LAML	Methylation	0.05	F
P20042	EIF2S2	LAML	Succinylation	0	F
Q7Z7G8	VPS13B	LAML	SUMOylation	0	F
Q9BS31	ZNF649	LAML	SUMOylation	0	F
Q01196	RUNX1	LAML	Ubiquitination	0	T
Q5CZC0	FSIP2	LIHC	Acetylation	0	F
P37275	ZEB1	LIHC	Acetylation	0	T
Q9Y5S2	CDC42BPB	LIHC	Acetylation	0	F
Q14147	DHX34	LIHC	Acetylation	0	F
P49641	MAN2A2	LIHC	Acetylation	0	F
Q8WXX0	DNAH7	LIHC	Acetylation	0	F
O94900	TOX	LIHC	Acetylation	0	F
P13942	COL11A2	LIHC	Acetylation	0	F
Q96AY2	EME1	LIHC	Acetylation	0	F
Q9UPN3	MACF1	LIHC	Acetylation	0.0384524	F
Q27J81	INF2	LIHC	Acetylation	0.0419481	F
P38398	BRCA1	LIHC	Acetylation	0.0461429	T
Q9Y5H1	PCDHGA2	LIHC	Acetylation	0.0461429	F
O14646	CHD1	LIHC	Glycation	0	F
P24593	IGFBP5	LIHC	Glycation	0	F
P35590	TIE1	LIHC	Glycation	0	F
Q14667	KIAA0100	LIHC	Glycation	0	F
Q8NBS9	TXNDC5	LIHC	Malonylation	0.0458667	F
O15020	SPTBN2	LIHC	Malonylation	0.0477778	F
O94804	STK10	LIHC	Malonylation	0.0491429	F
Q969G3	SMARCE1	LIHC	Methylation	0	T
Q9UKN7	MYO15A	LIHC	Methylation	0	F
Q9P2D7	DNAH1	LIHC	Methylation	0.0426667	F
P63261	ACTG1	LIHC	Methylation	0.0426667	F
Q7LGC8	CHST3	LIHC	Methylation	0.0487619	F
P35914	HMGCL	LIHC	Succinylation	0	F
Q8NBS9	TXNDC5	LIHC	Succinylation	0.0496875	F
P41091	EIF2S3	LIHC	Succinylation	0.0496875	F
Q8WUM4	PDCD6IP	LIHC	Succinylation	0.0496875	F
P82675	MRPS5	LIHC	Succinylation	0.0496875	F
P09543	CNP	LIHC	Succinylation	0.0496875	F
Q04637	EIF4G1	LIHC	SUMOylation	0	F
P05067-4	APP	LIHC	SUMOylation	0	F
Q9NYD6	HOXC10	LIHC	SUMOylation	0	F
Q8TD26	CHD6	LIHC	SUMOylation	0	F
Q9H8E8	KAT14	LIHC	SUMOylation	0	F
P35398	RORA	LIHC	SUMOylation	0.0428571	F
P18583	SON	LIHC	SUMOylation	0.05	F
Q14692	BMS1	LIHC	SUMOylation	0.05	F
Q08E86	KIAA0100	LIHC	Ubiquitination	0	F
Q9UH03	2018-09-03	LIHC	Ubiquitination	0	F
Q8NEZ3	WDR19	LIHC	Ubiquitination	0	F
Q8N2C7	UNC80	LUSC	Glycation	0	F
P29973	CNGA1	LUSC	Glycation	0	F
P31946	YWHAB	LUSC	Glycation	0.0499683	F
P61758	VBP1	LUSC	Glycation	0.0499683	F
Q86WI1	PKHD1L1	LUSC	Glycation	0.0499683	F
Q8IYB8	SUPV3L1	LUSC	Malonylation	0	F
P35241	RDX	LUSC	Malonylation	0.0311445	F
Q86W92	PPFIBP1	LUSC	Malonylation	0.041526	T
Q15417	CNN3	LUSC	Malonylation	0.0444921	F
P51659	HSD17B4	LUSC	Malonylation	0.0467167	F
P10586	PTPRF	LUSC	Malonylation	0.0479146	F
Q9UJX3	ANAPC7	LUSC	Malonylation	0.0487479	F
Q9Y262	EIF3L	LUSC	Malonylation	0.0489413	F
P49753	ACOT2	LUSC	Malonylation	0.0498311	F
Q9UM54	MYO6	LUSC	Malonylation	0.0498311	F
Q6P158	DHX57	LUSC	Malonylation	0.0498311	F
Q2KHT3	CLEC16A	LUSC	Malonylation	0.0498311	F
Q8TE49	OTUD7A	LUSC	Methylation	0	F
P09874	PARP1	LUSC	Methylation	0	F
Q6XZF7	DNMBP	LUSC	Methylation	0.0235156	F
A0A286YFD1	FER1L5	LUSC	Methylation	0.0235156	F
Q9Y2G9	SBNO2	LUSC	Methylation	0.0282187	F
A0AVI2	FER1L5	LUSC	Methylation	0.042328	F
Q9UEW3	MARCO	LUSC	Methylation	0.0434134	F
Q8WTX9	ZDHHC1	LUSC	Methylation	0.0440917	F
Q9Y2L1	DIS3	LUSC	Methylation	0.0448934	F
Q9P2T0	THEG	LUSC	Methylation	0.0448934	F
Q9Y5E4	PCDHB5	LUSC	Methylation	0.0453515	F
Q13315	ATM	LUSC	Methylation	0.0456479	T
Q9Y2Z2	MTO1	LUSC	Methylation	0.0470312	F
Q8IYX8	CEP57L1	LUSC	Methylation	0.0485009	F
Q9Y6X0	SETBP1	LUSC	Methylation	0.0499706	T
P49753	ACOT2	LUSC	Succinylation	0.0190614	F
P23378	GLDC	LUSC	Succinylation	0.0190614	F
P50991	CCT4	LUSC	Succinylation	0.0343105	F
P31946	YWHAB	LUSC	Succinylation	0.0450542	F
Q96EY8	MMAB	LUSC	Succinylation	0.0462919	F
P29966	MARCKS	LUSC	Succinylation	0.0462919	F
P49419	ALDH7A1	LUSC	Succinylation	0.0476534	F
P35232	PHB	LUSC	Succinylation	0.0495596	F
P36578	RPL4	LUSC	Succinylation	0.0497253	F
P53804	TTC3	LUSC	SUMOylation	0	F
Q14159	SPIDR	LUSC	SUMOylation	0.039	F
P17655	CAPN2	LUSC	SUMOylation	0.0425455	F
Q6UB99	ANKRD11	LUSC	SUMOylation	0.0433333	F
P17021	ZNF17	LUSC	SUMOylation	0.0445714	F
Q96MY1	NOL4L	LUSC	SUMOylation	0.0445714	F
P31150	GDI1	LUSC	SUMOylation	0.0445714	F
Q9Y4W2	LAS1L	LUSC	SUMOylation	0.0458824	F
Q92908	GATA6	LUSC	SUMOylation	0.0468	F
Q9H160	ING2	LUSC	SUMOylation	0.0468	F
Q9Y2D5	AKAP2	LUSC	SUMOylation	0.0474783	F
Q9ULD9	ZNF608	LUSC	SUMOylation	0.04875	F
Q9BRU9	UTP23	LUSC	SUMOylation	0.04875	F
Q9BQ69	MACROD1	LUSC	SUMOylation	0.0496364	F
Q9Y5K6	CD2AP	LUSC	SUMOylation	0.04992	F
P56945	BCAR1	LUSC	Ubiquitination	0	F
Q6UXB8	PI16	LUSC	Ubiquitination	0	F
P19021	PAM	LUSC	Ubiquitination	0	F
Q86UK0	ABCA12	LUSC	Ubiquitination	0.045748	F
Q9NVX7	KBTBD4	LUSC	Ubiquitination	0.045748	F
P01854	IGHE	LUSC	Ubiquitination	0.047737	F
C9J798	RASA4B	LUSC	Ubiquitination	0.0490157	F
O95389	WISP3	LUSC	Ubiquitination	0.0499069	F
Q9UNS1	TIMELESS	LUSC	Ubiquitination	0.0499069	F
Q9NZQ3	NCKIPSD	SKCM	Acetylation	0	T
Q86Y26	NUTM1	SKCM	Acetylation	0	T
Q96CS3	FAF2	SKCM	Acetylation	0	F
Q14181	POLA2	SKCM	Acetylation	0	F
Q8N7U6	EFHB	SKCM	Acetylation	0.0380143	F
Q9NZJ7	MTCH1	SKCM	Acetylation	0.0396671	F
Q8TAG9	EXOC6	SKCM	Acetylation	0.0414701	F
Q92905	COPS5	SKCM	Acetylation	0.0434449	F
Q9NXL2	ARHGEF38	SKCM	Acetylation	0.0434449	F
Q8N1G4	LRRC47	SKCM	Acetylation	0.0434449	F
Q9NYG2	ZDHHC3	SKCM	Acetylation	0.045054	F
Q13596	SNX1	SKCM	Acetylation	0.0456171	F
Q4VCS5	AMOT	SKCM	Acetylation	0.0467868	F
P11216	PYGB	SKCM	Acetylation	0.0467868	F
Q86UY8	NT5DC3	SKCM	Acetylation	0.048018	F
P35749	MYH11	SKCM	Acetylation	0.0486583	T
P04053	DNTT	SKCM	Acetylation	0.0486583	F
Q9Y2H8	ZNF510	SKCM	Glycation	0	F
Q5T9S5	CCDC18	SKCM	Glycation	0	F
Q9Y4I5	TESMIN	SKCM	Glycation	0	F
P50222	MEOX2	SKCM	Glycation	0	F
P78371	CCT2	SKCM	Malonylation	0	F
P29536	LMOD1	SKCM	Malonylation	0	F
A0AV96	RBM47	SKCM	Methylation	0	F
Q8IVL0	NAV3	SKCM	Methylation	0	F
O43283	MAP3K13	SKCM	Methylation	0.0478588	T
Q96KQ7	EHMT2	SKCM	Methylation	0.0478588	F
Q0VDD8	DNAH14	SKCM	SUMOylation	0	F
Q9NRZ9	HELLS	SKCM	SUMOylation	0	F
Q9H6E5	TUT1	SKCM	SUMOylation	0	F
A0A087WUN8	STXBP2	SKCM	Ubiquitination	0	F
Q9UP38	FZD1	SKCM	Ubiquitination	0	F
Q99643	SDHC	SKCM	Ubiquitination	0.0430676	T
Q5PRF9	SAMD4B	SKCM	Ubiquitination	0.0457593	F
Q9UIG8	SLCO3A1	SKCM	Ubiquitination	0.0457593	F
O43541	SMAD6	SKCM	Ubiquitination	0.0472354	F
P00966	ASS1	SKCM	Ubiquitination	0.0481677	F
Q9Y2P4	SLC27A6	SKCM	Ubiquitination	0.0481677	F
Q5T035	C9orf129	SKCM	Ubiquitination	0.048451	F
H0YKS8	MFGE8	SKCM	Ubiquitination	0.0488099	F
Q86SQ0	PHLDB2	SKCM	Ubiquitination	0.0488099	F
Q5U5Q3	MEX3C	SKCM	Ubiquitination	0.0492792	F
O75600	GCAT	SKCM	Ubiquitination	0.049391	F
Q8NB37	PDDC1	SKCM	Ubiquitination	0.0494947	F
Q9UID3	VPS51	SKCM	Ubiquitination	0.0495726	F
F8WAS1	ANAPC1	SKCM	Ubiquitination	0.0496684	F
Q8WYQ3	CHCHD10	SKCM	Ubiquitination	0.0497384	F
P11182	DBT	SKCM	Ubiquitination	0.0497486	F
Q8NEG4	FAM83F	SKCM	Ubiquitination	0.0497861	F
Q5JTQ6	CTNNAL1	SKCM	Ubiquitination	0.049806	F
Q5TH61	DNAJC11	SKCM	Ubiquitination	0.0498139	F
Q6MZW2	FSTL4	SKCM	Ubiquitination	0.0499192	F
Q6GPH4	XAF1	SKCM	Ubiquitination	0.0499192	F
Q13416	ORC2	SKCM	Ubiquitination	0.0499192	F
Q03014	HHEX	SKCM	Ubiquitination	0.0499192	F
Q99879	HIST1H2BM	SKCM	Ubiquitination	0.0499192	F
O94804	STK10	STAD	Acetylation	0	F
Q15276	RABEP1	STAD	Acetylation	0	T
Q9Y2W2	WBP11	STAD	Acetylation	0	F
Q15751	HERC1	STAD	Acetylation	0.0213856	F
Q96EY1	DNAJA3	STAD	Acetylation	0.0240588	F
P41182	BCL6	STAD	Acetylation	0.0274958	T
Q8IXI1	RHOT2	STAD	Acetylation	0.0320784	F
O95613	PCNT	STAD	Acetylation	0.0349947	F
P51790	CLCN3	STAD	Acetylation	0.0349947	F
Q03468	ERCC6	STAD	Acetylation	0.0384941	F
Q9H2S9	IKZF4	STAD	Acetylation	0.0412437	F
P14921	ETS1	STAD	Acetylation	0.0444163	F
Q9NVH6	TMLHE	STAD	Acetylation	0.0444163	F
Q5T011	SZT2	STAD	Acetylation	0.0481176	F
Q9H3S7	PTPN23	STAD	Acetylation	0.0481176	F
P33121	ACSL1	STAD	Acetylation	0.0481176	F
O00311	CDC7	STAD	Acetylation	0.0481176	F
P62258	YWHAE	STAD	Glycation	0	T
Q9H857	NT5DC2	STAD	Glycation	0	F
P11388	TOP2A	STAD	Glycation	0	F
Q68CQ1	MROH7	STAD	Glycation	0	F
P62258	YWHAE	STAD	Malonylation	0	T
Q9Y6A5	TACC3	STAD	Methylation	0.0475029	F
Q7Z6E9	RBBP6	STAD	Methylation	0.0482156	F
Q8IVE3	PLEKHH2	STAD	Methylation	0.0482156	F
Q2WGJ9	FER1L6	STAD	Methylation	0.0490266	F
O95453	PARN	STAD	SUMOylation	0	F
Q8IWA5	SLC44A2	STAD	Ubiquitination	0	F
Q86VZ4	LRP11	STAD	Ubiquitination	0	F
Q8TET4	GANC	STAD	Ubiquitination	0	F
Q70CQ4	USP31	STAD	Ubiquitination	0	F
Q0VDD8	DNAH14	STAD	Ubiquitination	0.0429286	F
Q63HK5	TSHZ3	STAD	Ubiquitination	0.0429286	F
Q8NA75	DCAF4L2	STAD	Ubiquitination	0.0454538	F
Q96D70	R3HDM4	STAD	Ubiquitination	0.0468312	F
E9PAV3	NACA	STAD	Ubiquitination	0.0482946	T
Q86V85	GPR180	STAD	Ubiquitination	0.049533	F
Q96SI9	STRBP	THCA	Acetylation	0	F
Q13342	SP140	THCA	Acetylation	0	F
P0C0L5	C4B	THCA	Glycation	0	F
Q9BY89	KIAA1671	THCA	Glycation	0	F
O00512	BCL9	THCA	Glycation	0.0426667	T
P57087	JAM2	THCA	Glycation	0.0426667	F
Q14789	GOLGB1	THCA	Malonylation	0	F
Q14694	USP10	THCA	Malonylation	0	F
O15020	SPTBN2	THCA	Malonylation	0	F
Q6PIJ6	FBXO38	THCA	Methylation	0	F
Q96JH7	VCPIP1	THCA	Methylation	0	F
Q01804	OTUD4	THCA	Methylation	0	F
Q12879	GRIN2A	THCA	Methylation	0.0373626	T
Q92576	PHF3	THCA	Methylation	0.0448352	F
P08670	VIM	THCA	Methylation	0.0498168	F
Q8TBC4	UBA3	THCA	Methylation	0.0498168	F
Q9NYY8	FASTKD2	THCA	SUMOylation	0	F
Q9NUA8	ZBTB40	THCA	SUMOylation	0	F
Q8WWB3	DYDC1	THCA	SUMOylation	0	F
Q2M3X9	ZNF674	THCA	SUMOylation	0.018	F
Q9UPN3	MACF1	THCA	SUMOylation	0.0225	F
Q15911	ZFHX3	THCA	SUMOylation	0.0225	T
F5H0F9	ANAPC5	THCA	Ubiquitination	0	F
Q2YD98	UVSSA	THCA	Ubiquitination	0	F
Q63HK5	TSHZ3	THYM	Glycation	0	F
Q8N163	CCAR2	THYM	Malonylation	0.024	F
Q9H4W6	EBF3	THYM	Methylation	0.0296296	F
P23246	SFPQ	THYM	Methylation	0.0444444	T
Q8NEB9	PIK3C3	THYM	Methylation	0.0444444	F
P32320	CDA	THYM	Succinylation	0.032	F
P23246	SFPQ	THYM	Succinylation	0.0375	T
P62913	RPL11	THYM	Succinylation	0.039	F
Q96NA8	TSNARE1	THYM	Ubiquitination	0	F
Q9Y4P8	WIPI2	UCEC	Acetylation	0	F
O95429	BAG4	UCEC	Acetylation	0	F
Q9BXF6	RAB11FIP5	UCEC	Acetylation	0.03771	F
O60293	ZFC3H1	UCEC	Acetylation	0.0411382	F
O00330	PDHX	UCEC	Acetylation	0.041611	F
Q14331	FRG1	UCEC	Acetylation	0.0419	F
O43399	TPD52L2	UCEC	Acetylation	0.0422352	F
P01213	PDYN	UCEC	Acetylation	0.0430971	F
Q6ZRV2	FAM83H	UCEC	Acetylation	0.0430971	F
P28072	PSMB6	UCEC	Acetylation	0.043995	F
Q96CX2	KCTD12	UCEC	Acetylation	0.0442117	F
P41208	CETN2	UCEC	Acetylation	0.0443647	F
Q96MF7	NSMCE2	UCEC	Acetylation	0.0446933	F
Q9Y305	ACOT9	UCEC	Acetylation	0.0449874	F
Q92945	KHSRP	UCEC	Acetylation	0.045252	F
Q99757	TXN2	UCEC	Acetylation	0.045252	F
P13929	ENO3	UCEC	Acetylation	0.045252	F
O14893	GEMIN2	UCEC	Acetylation	0.045252	F
O75153	CLUH	UCEC	Acetylation	0.0457907	F
Q8WU39	MZB1	UCEC	Acetylation	0.0459078	F
Q9BQ61	C19orf43	UCEC	Acetylation	0.046019	F
Q9Y6M1	IGF2BP2	UCEC	Acetylation	0.04609	F
Q9H8U3	ZFAND3	UCEC	Acetylation	0.0462252	F
Q9UPN3	MACF1	UCEC	Acetylation	0.0464123	F
P69849	NOMO3	UCEC	Acetylation	0.0464123	F
Q8ND83	SLAIN1	UCEC	Acetylation	0.0464123	F
Q8NGJ2	OR52H1	UCEC	Acetylation	0.0466233	F
Q9H267	VPS33B	UCEC	Acetylation	0.046983	F
Q9Y383	LUC7L2	UCEC	Acetylation	0.0471375	F
Q9BY44	EIF2A	UCEC	Acetylation	0.0471375	F
Q14240	EIF4A2	UCEC	Acetylation	0.0473224	T
Q8NF91	SYNE1	UCEC	Acetylation	0.0474069	F
Q13823	GNL2	UCEC	Acetylation	0.0474867	F
Q9P241	ATP10D	UCEC	Acetylation	0.0476337	F
Q6ZMU5	TRIM72	UCEC	Acetylation	0.0476337	F
Q15291	RBBP5	UCEC	Acetylation	0.0478273	F
O14777	NDC80	UCEC	Acetylation	0.0478857	F
P31314	TLX1	UCEC	Acetylation	0.0479945	T
P78371	CCT2	UCEC	Acetylation	0.0481404	F
P0DN37	PPIAL4G	UCEC	Acetylation	0.0482688	F
O60506	SYNCRIP	UCEC	Acetylation	0.0483826	F
P54578	USP14	UCEC	Acetylation	0.0486581	F
P33316	DUT	UCEC	Acetylation	0.0488012	F
P60510	PPP4C	UCEC	Acetylation	0.0489211	F
P17676	CEBPB	UCEC	Acetylation	0.049023	F
Q7Z4Q2	HEATR3	UCEC	Acetylation	0.0491107	F
Q9ULV0	MYO5B	UCEC	Acetylation	0.049187	F
Q9NWW7	C2orf42	UCEC	Acetylation	0.0492539	F
Q8IV50	LYSMD2	UCEC	Acetylation	0.0494944	F
Q8TED9	AFAP1L1	UCEC	Glycation	0	F
Q9UPN3	MACF1	UCEC	Glycation	0.0471333	F
P48643	CCT5	UCEC	Glycation	0.0471333	F
P28482	MAPK1	UCEC	Glycation	0.0491826	T
Q5VTJ3	KLHDC7A	UCEC	Glycation	0.04949	F
Q9UII5	ZNF107	UCEC	Glycation	0.0499059	F
Q9Y4P8	WIPI2	UCEC	Malonylation	0	F
O60506	SYNCRIP	UCEC	Malonylation	0.04745	F
Q14669	TRIP12	UCEC	Malonylation	0.04745	F
Q14789	GOLGB1	UCEC	Methylation	0	F
P04264	KRT1	UCEC	Methylation	0	F
Q8WTX9	ZDHHC1	UCEC	Methylation	0.0174667	F
P49848	TAF6	UCEC	Methylation	0.0174667	F
Q96BR9	ZBTB8A	UCEC	Methylation	0.02096	F
Q8TE49	OTUD7A	UCEC	Methylation	0.0262	F
O43293	DAPK3	UCEC	Methylation	0.0285818	F
Q9H6W3	C14orf169	UCEC	Methylation	0.03144	F
P08621	SNRNP70	UCEC	Methylation	0.03275	F
O60884	DNAJA2	UCEC	Methylation	0.0349333	F
P39023	RPL3	UCEC	Methylation	0.0374286	F
P30101	PDIA3	UCEC	Succinylation	0	F
E9PAV3	NACA	UCEC	Ubiquitination	0	T
O60224	SSX4	UCEC	Ubiquitination	0	T
P29728	OAS2	UCEC	Ubiquitination	0	F
Q9HCH3	CPNE5	UCEC	Ubiquitination	0	F
O60506	SYNCRIP	UCEC	Ubiquitination	0.03236	F
Q16236	NFE2L2	UCEC	Ubiquitination	0.03236	T
O15488	GYG2	UCEC	Ubiquitination	0.03236	F
Q16719	KYNU	UCEC	Ubiquitination	0.03236	F
Q9BVV6	KIAA0586	UCEC	Ubiquitination	0.04045	F
C9J0I2	RAB6B	UCEC	Ubiquitination	0.04045	F
Q9ULG6	CCPG1	UCEC	Ubiquitination	0.0422087	F
Q99757	TXN2	UCEC	Ubiquitination	0.0441273	F
Q07889	SOS1	UCEC	Ubiquitination	0.0462286	F
Q8NFH3	NUP43	UCEC	Ubiquitination	0.04854	F
O95278	EPM2A	UCEC	Ubiquitination	0.04854	F
