# Supplementary material for: Pan-Cancer Analysis Reveals the Functional Importance of Protein Lysine Modification in Cancer Development
Source: Front Genet. 2018 Jul 17;9:254. doi: 10.3389/fgene.2018.00254 (PMC6056651; doi:10.3389/fgene.2018.00254)
Supplement: Supplementary file 5 [file Table_5.XLSX]

## Sheet: same_domain_in_particular_prot
Supplementary Table 5 – The significantly altered domains analyzed by hypergeometric test
Protein_id	Gene_symbol	Mutations in protein	Lys-related mutations	Mutations in_domain	Lys-related mutationsin domain	Domain name	p_value	q_value	Enrichment ratio
Q14147	DHX34	26	1	1	1	Domain of unknown function DUF1605	0	0	26
Q9Y5S2	CDC42BPB	67	3	1	1	Myotonic dystrophy protein kinase, coiled coil	0	0	22.3333
P11182	DBT	10	1	1	1	Peripheral subunit-binding domain	0	0	10
Q9Y6X0	SETBP1	14	2	1	1	AT hook, DNA-binding motif	0	0	7
Q6XZF7	DNMBP	6	1	1	1	SH3 domain	0	0	6
P04053	DNTT	16	3	3	3	DNA polymerase beta-like, N-terminal domain	0	0	5.33333
E9PFD2	UMPS	5	1	1	1	Orotidine 5'-phosphate decarboxylase domain	0	0	5
Q02386	ZNF45	25	5	1	1	Krueppel-associated box	0	0	5
P35590	TIE1	17	2	4	2	Immunoglobulin	0	0	4.25
P35590	TIE1	17	2	4	2	Immunoglobulin subtype	0	0	4.25
P38398	BRCA1	17	4	1	1	BRCA1, serine-rich domain	0	0	4.25
P38398	BRCA1	17	4	1	1	Zinc finger, C3HC4 RING-type	0	0	4.25
P38398	BRCA1	17	4	1	1	Zinc finger, RING-type	0	0	4.25
O15020	SPTBN2	16	4	4	4	Calponin homology domain	0	0	4
Q6ZNA4	RNF111	14	4	3	3	E3 ubiquitin-protein ligase Arkadia, N-terminal	0	0	3.5
Q92908	GATA6	20	2	6	2	Zinc finger, GATA-type	0	0	3.33333
O94804	STK10	52	6	16	6	Protein kinase domain	0	0	3.25
Q5JSP0	FGD3	26	8	4	4	FYVE zinc finger	0	0	3.25
O95644	NFATC1	34	3	11	3	Rel homology domain (RHD), DNA-binding domain	0	0	3.09091
P29973	CNGA1	6	2	2	2	Cyclic nucleotide-gated channel, C-terminal leucine zipper domain	0	0	3
P35241	RDX	6	2	2	2	Band 4.1 domain	0	0	3
Q96BR9	ZBTB8A	9	3	2	2	Zinc finger C2H2-type	0	0	3
Q9Y5R6	DMRT1	12	4	1	1	DM DNA-binding domain	0	0	3
O95125	ZNF202	26	3	9	3	SCAN domain	0	0	2.88889
Q96EY1	DNAJA3	17	6	1	1	DnaJ domain	0	0	2.83333
Q9Y2L1	DIS3	27	10	1	1	Exosome complex exonuclease RRP44, S1 domain	0	0	2.7
P12004	PCNA	8	3	2	2	Proliferating cell nuclear antigen, PCNA, N-terminal	0	0	2.66667
P49641	MAN2A2	33	3	13	3	Glycoside hydrolase family 38, N-terminal domain	0	0	2.53846
O75891	ALDH1L1	5	2	2	2	Formyl transferase, N-terminal	0	0	2.5
Q9Y5K6	CD2AP	5	1	2	1	SH3 domain	0	0	2.5
P31314	TLX1	7	3	3	3	Homeobox domain	0	0	2.33333
Q14680	MELK	7	3	3	3	Kinase associated domain 1 (KA1)	0	0	2.33333
Q12879	GRIN2A	27	2	12	2	Glutamate [NMDA] receptor, epsilon subunit, C-terminal	0	0	2.25
Q14181	POLA2	9	3	4	3	DNA polymerase alpha, subunit B N-terminal	0	0	2.25
O60884	DNAJA2	22	3	10	3	Chaperone DnaJ, C-terminal	0	0	2.2
P09874	PARP1	11	5	1	1	Poly(ADP-ribose) polymerase, regulatory domain	0	0	2.2
P16591	FER	11	5	1	1	SH2 domain	0	0	2.2
O95429	BAG4	13	4	6	4	BAG domain	0	0	2.16667
P08621	SNRNP70	15	7	6	6	RNA recognition motif domain	0	0	2.14286
H0YKS8	MFGE8	4	2	2	2	EGF-like domain	0	0	2
O95389	WISP3	6	2	3	2	Thrombospondin type-1 (TSP1) repeat	0	0	2
P15311	EZR	20	10	1	1	FERM, N-terminal	0	0	2
P17655	CAPN2	22	11	1	1	EF-hand domain	0	0	2
Q12979	ABR	4	1	2	1	C2 domain	0	0	2
Q13596	SNX1	10	4	5	4	Phox homologous domain	0	0	2
Q14693	LPIN1	2	1	1	1	LNS2/PITP	0	0	2
Q14693	LPIN1	2	1	1	1	Lipin/Ned1/Smp2 (LNS2)	0	0	2
Q6UXB8	PI16	4	2	2	2	CAP domain	0	0	2
Q8N1G4	LRRC47	8	4	1	1	Leucine-rich repeat	0	0	2
Q8WYQ3	CHCHD10	4	2	1	1	CHCH	0	0	2
Q9BRU9	UTP23	2	1	1	1	rRNA-processing protein Fcf1/Utp23	0	0	2
Q92530	PSMF1	11	4	6	4	PI31 proteasome regulator, N-terminal	0	0	1.83333
Q9Y2Z2	MTO1	9	2	5	2	GidA associated domain 3	0	0	1.8
O95466	FMNL1	28	4	16	4	Formin, FH2 domain	0	0	1.75
Q14159	SPIDR	7	1	4	1	Domain of unknown function DUF4502	0	0	1.75
Q8NCB2	CAMKV	12	2	7	2	Protein kinase domain	0	0	1.71429
P04264	KRT1	29	7	17	7	Intermediate filament protein	0	0	1.70588
P41091	EIF2S3	15	9	3	3	Translation elongation factor EFTu-like, domain 2	0	0	1.66667
Q8IXI1	RHOT2	10	6	1	1	EF hand associated, type-1	0	0	1.66667
Q8N2C7	UNC80	13	2	8	2	Cation channel complex component UNC80, N-terminal	0	0	1.625
Q9H4W6	EBF3	27	4	17	4	Transcription factor COE, DNA-binding domain	0	0	1.58824
Q9NVH6	TMLHE	11	3	7	3	TauD/TfdA-like domain	0	0	1.57143
Q9Y383	LUC7L2	20	12	13	12	Luc7-related	0	0	1.53846
Q15276	RABEP1	35	6	23	6	Rabaptin coiled-coil domain	0	0	1.52174
H0YC42	RP11-26J3.4	6	4	2	2	Ribosomal protein S28, mitochondrial	0	0	1.5
O00330	PDHX	15	10	1	1	Peripheral subunit-binding domain	0	0	1.5
P06401	PGR	9	2	6	2	Progesterone receptor	0	0	1.5
Q27J81	INF2	3	2	2	2	Formin, FH2 domain	0	0	1.5
Q5T653	MRPL2	3	2	1	1	Ribosomal protein L2, C-terminal	0	0	1.5
Q6NT76	HMBOX1	6	3	4	3	Hepatocyte nuclear factor 1, N-terminal	0	0	1.5
Q8WU39	MZB1	3	2	2	2	Domain of unknown function DUF3456	0	0	1.5
P04053	DNTT	16	3	11	3	DNA-directed DNA polymerase X	0	0	1.45455
P31153	MAT2A	10	4	7	4	S-adenosylmethionine synthetase, C-terminal	0	0	1.42857
Q15417	CNN3	20	14	3	3	Calponin repeat	0	0	1.42857
P24593	IGFBP5	7	4	5	4	Thyroglobulin type-1	0	0	1.4
Q9Y2P4	SLC27A6	54	4	40	4	AMP-dependent synthetase/ligase	0	0	1.35
Q8IV50	LYSMD2	4	3	3	3	LysM domain	0	0	1.33333
Q92905	COPS5	32	24	7	7	JAB1/MPN/MOV34 metalloenzyme domain	0	0	1.33333
Q99757	TXN2	16	12	12	12	Thioredoxin domain	0	0	1.33333
Q9Y4P8	WIPI2	32	24	10	10	WD40 repeat	0	0	1.33333
O60216	RAD21	9	7	2	2	Rad21/Rec8-like protein, N-terminal	0	0	1.28571
P56945	BCAR1	9	1	7	1	CAS family, C-terminal	0	0	1.28571
P11388	TOP2A	33	26	2	2	C-terminal associated domain of TOPRIM	0	0	1.26923
P11388	TOP2A	33	26	6	6	DNA topoisomerase, type IIA	0	0	1.26923
P11388	TOP2A	33	26	1	1	DNA topoisomerase, type IIA, subunit B, domain 2	0	0	1.26923
P11388	TOP2A	33	26	2	2	DTHCT	0	0	1.26923
P11388	TOP2A	33	26	1	1	Histidine kinase/HSP90-like ATPase	0	0	1.26923
P11388	TOP2A	33	26	3	3	TOPRIM domain	0	0	1.26923
Q02241	KIF23	5	4	1	1	Kinesin motor domain	0	0	1.25
Q02241	KIF23	5	4	2	2	Kinesin-like protein Kif23, Arf6-interacting domain	0	0	1.25
Q96NA8	TSNARE1	5	3	4	3	Syntaxin, N-terminal domain	0	0	1.25
Q96PD7	DGAT2	5	3	4	3	Diacylglycerol acyltransferase	0	0	1.25
P36578	RPL4	16	13	1	1	60S ribosomal protein L4, C-terminal domain	0	0	1.23077
O43399	TPD52L2	12	10	5	5	Tumour protein D52	0	0	1.2
P32298	GRK4	6	5	3	3	Protein kinase domain	0	0	1.2
Q7LGC8	CHST3	6	2	5	2	Sulfotransferase domain	0	0	1.2
Q9UIG8	SLCO3A1	53	4	45	4	Organic anion transporter polypeptide	0	0	1.17778
O75600	GCAT	7	1	6	1	Aminotransferase, class I/classII	0	0	1.16667
P20042	EIF2S2	14	12	5	5	Translation initiation factor IF2/IF5	0	0	1.16667
P31997	CEACAM8	7	3	6	3	Immunoglobulin V-set domain	0	0	1.16667
Q969Q4	ARL11	14	3	12	3	Small GTPase superfamily, ARF/SAR type	0	0	1.16667
P54578	USP14	15	13	5	5	Ubiquitin domain	0	0	1.15385
Q9H857	NT5DC2	17	4	15	4	HAD-superfamily hydrolase, subfamily IG, 5'-nucleotidase	0	0	1.13333
O43541	SMAD6	10	3	9	3	SMAD domain, Dwarfin-type	0	0	1.11111
P0C0L5	C4B	10	2	9	2	Alpha-macroglobulin complement component	0	0	1.11111
P11216	PYGB	11	6	10	6	Glycosyl transferase, family 35	0	0	1.1
Q9Y266	NUDC	11	10	3	3	CS domain	0	0	1.1
Q9Y266	NUDC	11	10	2	2	Nuclear migration protein nudC	0	0	1.1
O43293	DAPK3	14	4	13	4	Protein kinase domain	0	0	1.07692
P13929	ENO3	14	3	13	3	Enolase, C-terminal TIM barrel domain	0	0	1.07692
Q86UY8	NT5DC3	14	4	13	4	HAD-superfamily hydrolase, subfamily IG, 5'-nucleotidase	0	0	1.07692
A0A087WUN8	STXBP2	10	5	10	5	Sec1-like protein	0	0	1
B7Z596	TPM1	3	3	3	3	Tropomyosin	0	0	1
C9J798	RASA4B	6	6	6	6	Ras GTPase-activating protein	0	0	1
F8VX04	SLC38A1	2	2	2	2	Amino acid transporter, transmembrane domain	0	0	1
O00311	CDC7	6	6	5	5	Protein kinase domain	0	0	1
O14893	GEMIN2	10	4	10	4	Gemin2/Brr1	0	0	1
O15162	PLSCR1	5	5	5	5	Scramblase	0	0	1
O60224	SSX4	8	7	8	7	Krueppel-associated box	0	0	1
O75427	LRCH4	4	4	2	2	Calponin homology domain	0	0	1
P00966	ASS1	23	19	23	19	Argininosuccinate synthase	0	0	1
P07602	PSAP	2	2	2	2	Saposin B type domain	0	0	1
P07602	PSAP	2	2	2	2	Saposin-like type B, region 1	0	0	1
P0DN37	PPIAL4G	6	3	6	3	Cyclophilin-type peptidyl-prolyl cis-trans isomerase domain	0	0	1
P23141	CES1	10	2	10	2	Carboxylesterase, type B	0	0	1
P23771	GATA3	2	2	1	1	Zinc finger, GATA-type	0	0	1
P28072	PSMB6	8	4	8	4	Proteasome, subunit alpha/beta	0	0	1
P28482	MAPK1	6	3	6	3	Protein kinase domain	0	0	1
P29966	MARCKS	2	1	2	1	Myristoylated alanine-rich C-kinase substrate MARCKS	0	0	1
P31946	YWHAB	8	8	8	8	14-3-3 domain	0	0	1
P32320	CDA	6	4	6	4	Cytidine and deoxycytidylate deaminase domain	0	0	1
P33121	ACSL1	2	1	2	1	AMP-dependent synthetase/ligase	0	0	1
P33316	DUT	5	4	5	4	dUTPase-like	0	0	1
P35914	HMGCL	2	2	2	2	Pyruvate carboxyltransferase	0	0	1
P49419	ALDH7A1	5	3	5	3	Aldehyde dehydrogenase domain	0	0	1
P50991	CCT4	4	3	4	3	Chaperonin Cpn60/TCP-1 family	0	0	1
P62258	YWHAE	8	8	8	8	14-3-3 domain	0	0	1
P63104	YWHAZ	3	3	3	3	14-3-3 domain	0	0	1
P63261	ACTG1	13	5	13	5	Actin family	0	0	1
P68032	ACTC1	38	11	38	11	Actin family	0	0	1
P82930	MRPS34	2	1	2	1	Mitochondrial 28S ribosomal protein S34	0	0	1
Q13426	XRCC4	15	6	15	6	DNA repair protein XRCC4	0	0	1
Q14331	FRG1	5	5	5	5	Protein FRG1	0	0	1
Q15695	ZRSR1	1	1	1	1	Zinc finger, CCCH-type	0	0	1
Q5T0C7	STIL	1	1	1	1	SCL-interrupting locus protein	0	0	1
Q5Y191	AURKC	10	5	10	5	Protein kinase domain	0	0	1
Q6IA69	NADSYN1	2	2	1	1	Carbon-nitrogen hydrolase	0	0	1
Q6IA69	NADSYN1	2	2	1	1	NAD/GMP synthase	0	0	1
Q86UF4	CCDC190	2	2	2	2	Coiled-coil domain-containing protein 190	0	0	1
Q8WY21	SORCS1	1	1	1	1	Sortilin, C-terminal	0	0	1
Q8WY21	SORCS1	1	1	1	1	VPS10	0	0	1
Q9H267	VPS33B	17	6	17	6	Sec1-like protein	0	0	1
Q9H361	PABPC3	2	2	2	2	RNA recognition motif domain	0	0	1
Q9H361	PABPC3	1	1	1	1	RNA recognition motif domain, eukaryote	0	0	1
Q9NXL2	ARHGEF38	1	1	1	1	Dbl homology (DH) domain	0	0	1
Q9UH03	SEPT3	1	1	1	1	Septin-type guanine nucleotide-binding (G) domain	0	0	1
Q9BYW2	SETD2	3	0	1	0	AWS domain	0	0
Q9UPN3	MACF1	10560	3120	124	68	Plectin repeat	1.01105e-09	5.01044e-09	1.85608
Q07889	SOS1	73	8	11	7	Histone H2A/H2B/H3	1.22749e-08	6.04482e-08	5.80682
P42336	PIK3CA	64	6	11	5	Phosphatidylinositol 3-kinase adaptor-binding (PI3K ABD) domain	6.16211e-06	2.99685e-05	4.84848
Q9Y566	SHANK1	68	5	4	3	Talin, N-terminal F0 domain	6.1396e-06	3.00457e-05	10.2
P49753	ACOT2	54	15	12	9	Acyl-CoA thioester hydrolase/bile acid-CoA amino acid N-acetyltransferase	6.64393e-06	3.21123e-05	2.7
Q9P2D7	DNAH1	252	16	20	6	Dynein heavy chain, domain-2	4.88628e-05	0.000234722	4.725
Q86UR5	RIMS1	118	6	9	3	PDZ domain	0.000229263	0.00109459	6.55556
O14727	APAF1	54	14	17	9	NB-ARC	0.000426704	0.00202491	2.04202
Q14C87	TMEM132D	92	5	12	3	Transmembrane protein TMEM132, N-terminal	0.000821357	0.00387423	4.6
Q6UB99	ANKRD11	104	11	3	2	Ankyrin repeat-containing domain	0.000906076	0.00424825	6.30303
Q8TD57	DNAH3	380	14	14	3	AAA+ ATPase domain	0.000943788	0.00439873	5.81633
Q13823	GNL2	37	14	6	5	Nucleolar GTP-binding protein 2, N-terminal domain	0.00129173	0.00598477	2.20238
Q8TD57	DNAH3	190	7	17	3	Dynein heavy chain, hydrolytic ATP-binding dynein motor region D1	0.00133206	0.00613533	4.78992
P29728	OAS2	36	13	8	6	Polymerase, nucleotidyl transferase domain	0.00134681	0.00616698	2.07692
Q9Y5S2	CDC42BPB	67	3	2	1	KELK-motif containing domain	0.00135685	0.00617683	11.1667
O60506	SYNCRIP	243	153	45	36	RNA recognition motif domain	0.0018946	0.00857497	1.27059
Q9P2D7	DNAH1	504	32	16	4	Dynein heavy chain, coiled coil stalk	0.00199165	0.00896244	3.9375
E9PAV3	NACA	24	10	8	6	Nascent polypeptide-associated complex NAC domain	0.00234544	0.0104941	1.8
Q04637	EIF4G1	112	26	6	4	Initiation factor eIF-4 gamma, MA3	0.00246083	0.0109479	2.87179
Q9BY89	KIAA1671	58	2	4	1	Tankyrase 1-binding protein, C-terminal	0.00362976	0.0158777	7.25
Q5U5Q3	MEX3C	20	8	5	4	K Homology domain	0.00361197	0.0159334	2
Q5U5Q3	MEX3C	20	8	5	4	K Homology domain, type 1	0.00361197	0.0159334	2
Q96P48	ARAP1	38	3	2	1	Rho GTPase-activating protein domain	0.00426743	0.0185633	6.33333
P31939	ATIC	20	12	13	10	AICARFT/IMPCHase bienzyme	0.00443756	0.0191968	1.28205
Q7Z494	NPHP3	42	9	5	3	Tetratricopeptide repeat	0.00503604	0.021666	2.8
Q9ULT6	ZNRF3	31	7	5	3	Zinc finger, RING-type	0.00506736	0.0216816	2.65714
P15311	EZR	20	10	6	5	Band 4.1 domain	0.00541796	0.0229311	1.66667
Q63HK3	ZKSCAN2	245	30	11	4	Zinc finger C2H2-type	0.00540271	0.0229909	2.9697
O00750	PIK3C2B	48	10	3	2	Phosphoinositide 3-kinase, accessory (PIK) domain	0.00693802	0.0292068	3.2
P52179	MYOM1	290	10	13	2	Fibronectin type III	0.00708398	0.0296618	4.46154
Q14694	USP10	28	12	15	9	Peptidase C19, ubiquitin carboxyl-terminal hydrolase	0.00829781	0.0345595	1.4
Q9UKN7	MYO15A	140	4	6	1	MyTH4 domain	0.0088952	0.0368515	5.83333
P51659	HSD17B4	38	11	9	5	Short-chain dehydrogenase/reductase SDR	0.00902813	0.0372054	1.91919
P48436	SOX9	20	11	9	7	High mobility group box domain	0.00916885	0.0375875	1.41414
Q8WUM4	PDCD6IP	23	12	11	8	BRO1 domain	0.00949501	0.0387219	1.39394
P78364	PHC1	35	4	2	1	Sterile alpha motif domain	0.010084	0.0409109	4.375
Q6UB99	ANKRD11	104	11	2	1	Ankyrin repeat	0.0102689	0.041446	4.72727
Q14240	EIF4A2	18	12	8	7	DEAD/DEAH box helicase domain	0.0113122	0.0450762	1.3125
Q14240	EIF4A2	18	12	8	7	Helicase superfamily 1/2, ATP-binding domain	0.0113122	0.0450762	1.3125
Q96J66	ABCC11	42	4	7	2	ABC transporter-like	0.011257	0.0452013	3
P49792	RANBP2	412	96	5	3	Zinc finger, RanBP2-type	0.0115063	0.0455022	2.575
Q8IYB3	SRRM1	27	7	3	2	PWI domain	0.0119658	0.0470816	2.57143
Q8N2N9	ANKRD36B	74	8	11	3	Ankyrin repeat-containing domain	0.014321	0.0560669	2.52273
Q15911	ZFHX3	12	2	2	1	Matrin/U1-C-like, C2H2-type zinc finger	0.0151515	0.0590231	3
P23246	SFPQ	64	32	14	10	RNA recognition motif domain	0.0159551	0.0618457	1.42857
P15311	EZR	20	10	5	4	FERM central domain	0.0162539	0.0626935	1.6
Q86WI1	PKHD1L1	1130	36	32	3	IPT domain	0.0165069	0.0633574	2.94271
Q0VDD8	DNAH14	388	20	32	4	Dynein heavy chain domain	0.0176005	0.0672255	2.425
Q9NUA8	ZBTB40	399	35	13	3	Zinc finger C2H2-type	0.0201201	0.0764759	2.63077
Q14517	FAT1	139	3	1	0	EGF-like calcium-binding domain	0.0215827	0.0812465	0
Q16875	PFKFB3	19	8	8	5	6-phosphofructo-2-kinase	0.0215528	0.0815256	1.48438
Q5THR3	EFCAB6	10	2	2	1	DJBP, EF-hand domain	0.0222222	0.0830549	2.5
Q7Z406	MYH14	10	2	2	1	Myosin head, motor domain	0.0222222	0.0830549	2.5
Q9HC84	MUC5B	267	3	2	0	Trypsin Inhibitor-like, cysteine rich domain	0.0223874	0.0830775	0
Q9H3S7	PTPN23	47	5	14	3	ALIX V-shaped domain	0.0228399	0.0843568	2.01429
Q9Y5H1	PCDHGA2	43	1	1	0	Cadherin, N-terminal	0.0232558	0.0854897	0
Q15751	HERC1	116	8	4	1	Regulator of chromosome condensation, RCC1	0.0234492	0.0857978	3.625
Q86SQ0	PHLDB2	80	10	6	2	Pleckstrin homology domain	0.0236066	0.0859721	2.66667
Q8ND56	LSM14A	27	7	6	3	Lsm14-like, N-terminal	0.023908	0.0866664	1.92857
P17021	ZNF17	27	6	4	2	Zinc finger C2H2-type	0.0247863	0.0894364	2.25
A0AV96	RBM47	114	36	16	8	RNA recognition motif domain	0.0254857	0.091538	1.58333
Q96J66	ABCC11	42	4	9	2	AAA+ ATPase domain	0.0258912	0.0925698	2.33333
O00750	PIK3C2B	48	10	7	3	Phosphatidylinositol 3-kinase Ras-binding (PI3K RBD) domain	0.0265767	0.0945888	2.05714
Q8TD57	DNAH3	190	7	20	2	Dynein heavy chain, AAA module D4	0.0267439	0.0947532	2.71429
A0AVI2	FER1L5	16	4	4	2	C2 domain	0.0269231	0.0949584	2
Q6P158	DHX57	15	3	2	1	DEAD/DEAH box helicase domain	0.0285714	0.0994286	2.5
Q6P158	DHX57	15	3	2	1	Helicase superfamily 1/2, ATP-binding domain	0.0285714	0.0994286	2.5
Q6P158	DHX57	15	3	2	1	Helicase-associated domain	0.0285714	0.0994286	2.5
Q8WXX0	DNAH7	219	7	9	1	Dynein heavy chain, coiled coil stalk	0.0284041	0.0997328	3.47619
Q8NF91	SYNE1	338	10	1	0	KASH domain	0.0295858	0.102051	0
Q9HCH3	CPNE5	46	10	14	5	C2 domain	0.0310486	0.106628	1.64286
O60292	SIPA1L3	32	1	1	0	PDZ domain	0.03125	0.10685	0
Q9Y5E5	PCDHB4	550	40	64	8	Cadherin	0.0317398	0.108053	1.71875
Q8N139	ABCA6	110	4	9	1	ABC transporter-like	0.0329818	0.111795	3.05556
Q9HC84	MUC5B	267	3	3	0	Cystine knot, C-terminal	0.0334547	0.111945	0
Q9HC84	MUC5B	801	9	3	0	Uncharacterised domain, cysteine-rich	0.0333718	0.112146	0
Q2WGJ9	FER1L6	60	1	2	0	FerIin domain	0.0333333	0.1125	0
P35398	RORA	23	3	3	1	Zinc finger, nuclear hormone receptor-type	0.0344438	0.114764	2.55556
P78371	CCT2	56	40	48	36	Chaperonin Cpn60/TCP-1 family	0.0351093	0.116486	1.05
Q96MU6	ZNF778	8	2	2	1	Zinc finger C2H2-type	0.0357143	0.117993	2
Q9UM54	MYO6	114	10	68	8	Myosin head, motor domain	0.0375799	0.123635	1.34118
Q9H2S9	IKZF4	84	20	4	2	Zinc finger C2H2-type	0.0403239	0.132107	2.1
Q9Y2L1	DIS3	27	10	3	2	Rrp44-like cold shock domain	0.0410256	0.133846	1.8
Q5THR3	EFCAB6	30	6	5	2	EF-hand domain	0.0413035	0.134194	2
Q8N2N9	ANKRD36B	148	16	8	2	Ankyrin repeat	0.0418116	0.135283	2.3125
Q14517	FAT1	278	6	2	0	EGF-like domain	0.0427759	0.137833	0
Q9Y6A5	TACC3	29	6	5	2	Transforming acidic coiled-coil-containing protein, C-terminal	0.0455644	0.143281	1.93333
Q9Y5S2	CDC42BPB	67	3	1	0	CRIB domain	0.0447761	0.143687	0
P16591	FER	11	5	7	4	Serine-threonine/tyrosine-protein kinase, catalytic domain	0.0454545	0.143802	1.25714
P16591	FER	11	5	7	4	Tyrosine-protein kinase, catalytic domain	0.0454545	0.143802	1.25714
O95466	FMNL1	28	4	3	1	Formin, FH3 domain	0.045177	0.144382	2.33333
Q8TBC4	UBA3	12	5	3	2	E2 binding	0.0454545	0.144678	1.6
Q9Y5H1	PCDHGA2	43	1	2	0	Cadherin, C-terminal catenin-binding domain	0.0465116	0.145384	0
Q9Y5H1	PCDHGA2	43	1	2	0	Cadherin, cytoplasmic C-terminal domain	0.0465116	0.145384	0
Q2WGJ9	FER1L6	60	1	3	0	Ferlin B-domain	0.05	0.154743	0
Q96KQ7	EHMT2	43	10	2	1	SET domain	0.0498339	0.154841	2.15
Q04637	EIF4G1	112	26	10	4	W2 domain	0.0504132	0.155408	1.72308
Q9H160	ING2	13	4	4	2	Zinc finger, PHD-type	0.0517483	0.158898	1.625
Q8NFA0	USP32	102	24	2	1	EF-hand domain	0.0535818	0.163885	2.125
Q9UKN7	MYO15A	70	2	2	0	FERM central domain	0.0567288	0.171832	0
Q9UKN7	MYO15A	70	2	2	0	SH3 domain	0.0567288	0.171832	0
P13942	COL11A2	53	1	3	0	Fibrillar collagen, C-terminal	0.0566038	0.172454	0
Q8N139	ABCA6	110	4	12	1	AAA+ ATPase domain	0.0581573	0.175143	2.29167
Q8IVL0	NAV3	78	5	1	0	AAA+ ATPase domain	0.0641026	0.19194	0
Q8IVL0	NAV3	78	5	1	0	ATPase, AAA-type, core	0.0641026	0.19194	0
Q2WGJ9	FER1L6	60	1	4	0	Ferlin, C-terminal domain	0.0666667	0.198479	0
Q9UQL6	HDAC5	28	2	1	0	Histone deacetylase, glutamine rich N-terminal domain	0.0714286	0.211851	0
Q5JSP0	FGD3	26	8	4	2	Dbl homology (DH) domain	0.072107	0.213056	1.625
Q9Y2G9	SBNO2	32	2	9	1	Strawberry notch, helicase C domain	0.0725806	0.213649	1.77778
Q08E86	KIAA0100	17	5	2	1	FMP27, C-terminal	0.0735294	0.215631	1.7
Q12879	GRIN2A	27	2	1	0	Receptor, ligand binding region	0.0740741	0.216418	0
E7EQT4	ACIN1	13	1	1	0	Acin1, RNSP1-SAP18 binding (RSB) motif	0.0769231	0.223906	0
Q86WI1	PKHD1L1	226	6	3	0	G8 domain	0.0778866	0.225871	0
Q96P48	ARAP1	38	3	1	0	Sterile alpha motif domain	0.0789474	0.228103	0
P29692	EEF1D	9	3	2	1	Elongation factor 1 beta central acidic region, eukaryote	0.0833333	0.239011	1.5
Q01804	OTUD4	36	3	1	0	OTU domain	0.0833333	0.23989	0
Q9UKN7	MYO15A	70	2	3	0	Band 4.1 domain	0.084472	0.240515	0
Q14517	FAT1	139	3	4	0	Laminin G domain	0.0844633	0.241368	0
Q9Y5S2	CDC42BPB	67	3	2	0	Pleckstrin homology domain	0.0881954	0.250206	0
Q8IVE3	PLEKHH2	66	2	3	0	FERM central domain	0.0895105	0.253021	0
Q9Y2W2	WBP11	30	11	8	4	WW domain binding protein 11	0.0910852	0.253807	1.36364
E2QRD4	MMS22L	22	2	7	1	Protein MMS22-like, N-terminal	0.0909091	0.254221	1.57143
P39880	CUX1	11	1	1	0	CUT domain	0.0909091	0.25559	0
P39880	CUX1	11	1	1	0	Homeobox domain	0.0909091	0.25559	0
P61758	VBP1	15	4	9	3	Prefoldin alpha-like	0.0923077	0.256301	1.25
O60292	SIPA1L3	32	1	3	0	Signal-induced proliferation-associated 1-like protein, C-terminal	0.09375	0.259386	0
Q8NF91	SYNE1	3380	100	37	2	Spectrin repeat	0.0947229	0.260239	1.82703
Q92576	PHF3	63	23	10	5	Spen paralogue and orthologue SPOC, C-terminal	0.0943932	0.260246	1.36957
Q8NBS9	TXNDC5	78	24	20	8	Thioredoxin domain	0.0952808	0.260856	1.3
Q9ULV0	MYO5B	61	6	1	0	IQ motif, EF-hand binding site	0.0983607	0.266493	0
P53396	ACLY	36	4	12	2	Citrate synthase	0.0980392	0.266544	1.5
P49848	TAF6	18	6	2	1	TATA box binding protein associated factor (TAF)	0.0980392	0.267473	1.5
P10586	PTPRF	140	20	30	6	PTP type protein phosphatase	0.0995792	0.26794	1.4
Q63HK5	TSHZ3	504	24	24	2	Zinc finger C2H2-type	0.0992704	0.26803	1.75
P35869	AHR	30	3	1	0	PAC motif	0.1	0.268151	0
Q9UNF0	PACSIN2	20	7	9	4	FCH domain	0.10178	0.271993	1.26984
F5H0F9	ANAPC5	29	3	1	0	Tetratricopeptide repeat	0.103448	0.27551	0
Q9H6E5	TUT1	19	2	1	0	PAP/25A-associated	0.105263	0.278921	0
Q9H6E5	TUT1	19	2	1	0	RNA recognition motif domain	0.105263	0.278921	0
P05067-4	APP	9	1	1	0	Amyloidogenic glycoprotein, copper-binding	0.111111	0.290484	0
P05067-4	APP	9	1	1	0	Amyloidogenic glycoprotein, extracellular	0.111111	0.290484	0
P05067-4	APP	9	1	1	0	Beta-amyloid precursor protein C-terminal	0.111111	0.290484	0
P56945	BCAR1	9	1	1	0	Serine rich protein interaction	0.111111	0.290484	0
Q04637	EIF4G1	112	26	12	4	MIF4G-like, type 3	0.110543	0.291432	1.4359
Q8NEB9	PIK3C3	76	18	12	4	Phosphatidylinositol 3-kinase, C2 domain	0.112614	0.291976	1.40741
Q14147	DHX34	52	2	3	0	Helicase-associated domain	0.113122	0.292326	0
Q14147	DHX34	26	1	3	0	Helicase superfamily 1/2, ATP-binding domain	0.115385	0.296217	0
O95125	ZNF202	26	3	1	0	Krueppel-associated box	0.115385	0.297191	0
P35590	TIE1	17	2	1	0	EGF-like domain	0.117647	0.301038	0
O94832	MYO1D	47	14	10	4	Class I myosin tail homology domain	0.119428	0.3046	1.34286
Q13315	ATM	31	7	3	1	PIK-related kinase, FAT	0.119911	0.304839	1.47619
Q7Z7G8	VPS13B	83	10	1	0	Vacuolar protein sorting-associated protein 13, C-terminal	0.120482	0.305299	0
Q63HK3	ZKSCAN2	49	6	1	0	SCAN domain	0.122449	0.309282	0
P60510	PPP4C	8	7	7	6	Serine/threonine-specific protein phosphatase/bis(5-nucleosyl)-tetraphosphatase	0.125	0.311704	0.979592
Q96CS3	FAF2	27	11	10	5	UAS	0.124027	0.312262	1.22727
Q7Z392	TRAPPC11	32	4	1	0	Trafficking protein particle complex subunit 11, C-terminal	0.125	0.3127	0
O60292	SIPA1L3	32	1	4	0	Rap GTPase activating protein domain	0.125	0.313702	0
P62495	ETF1	19	10	10	6	eRF1 domain 3	0.127639	0.317273	1.14
P01854	IGHE	24	20	9	8	Immunoglobulin C1-set	0.128458	0.318301	1.06667
P38398	BRCA1	34	8	3	1	BRCT domain	0.131016	0.32058	1.41667
Q9Y5S2	CDC42BPB	67	3	3	0	Protein kinase C-like, phorbol ester/diacylglycerol-binding domain	0.130279	0.320781	0
Q96KQ7	EHMT2	43	10	3	1	Pre-SET domain	0.130054	0.321238	1.43333
P35749	MYH11	234	24	116	14	Myosin tail	0.13091	0.321324	1.17672
Q14241	TCEB3	38	14	4	2	Transcription elongation factor, TFIIS/CRSP70, N-terminal, sub-type	0.131911	0.321764	1.35714
Q9Y5E4	PCDHB5	15	2	1	0	Cadherin, cytoplasmic C-terminal domain	0.133333	0.324224	0
Q8NFA0	USP32	51	12	3	1	Ubiquitin-like domain, USP-type	0.134166	0.324234	1.41667
Q92576	PHF3	63	23	4	2	Transcription elongation factor S-II, central domain	0.133792	0.324331	1.36957
Q3ZCT1	ZNF260	160	24	14	3	Zinc finger C2H2-type	0.137157	0.330444	1.42857
P49792	RANBP2	412	96	23	7	Ran binding domain	0.139375	0.334756	1.30616
O75970	MPDZ	136	40	13	5	PDZ domain	0.142164	0.34041	1.30769
P54578	USP14	15	13	9	8	Peptidase C19, ubiquitin carboxyl-terminal hydrolase	0.142857	0.341028	1.02564
P13942	COL11A2	212	4	8	0	Collagen triple helix repeat	0.143574	0.341698	0
Q8IYB8	SUPV3L1	27	2	2	0	Mitochondrial degradasome RNA helicase subunit, C-terminal domain	0.145299	0.344755	0
Q9UIG8	SLCO3A1	53	4	2	0	Kazal domain	0.146589	0.346766	0
Q9H4W6	EBF3	27	4	1	0	Transcription factor COE, helix-loop-helix domain	0.148148	0.349398	0
Q96JH7	VCPIP1	52	4	2	0	OTU domain	0.149321	0.351107	0
P82675	MRPS5	12	5	4	2	Ribosomal protein S5, N-terminal	0.151515	0.355199	1.2
P09543	CNP	15	12	11	9	Cyclic nucleotide phosphodiesterase	0.153846	0.358516	1.02273
Q96P48	ARAP1	38	3	2	0	Arf GTPase activating protein	0.153627	0.359075	0
Q14C87	TMEM132D	92	5	3	0	Transmembrane protein TMEM132, C-terminal	0.155956	0.362356	0
Q96P48	ARAP1	190	15	18	2	Pleckstrin homology domain	0.157034	0.362707	1.40741
Q9HC84	MUC5B	1335	15	15	0	VWFC domain	0.156667	0.36293	0
O43345	ZNF208	31	5	1	0	Krueppel-associated box	0.16129	0.371442	0
Q4VCS5	AMOT	25	5	8	2	Angiomotin, C-terminal	0.166798	0.376378	1.25
Q9UIA9	XPO7	36	6	1	0	Importin-beta, N-terminal domain	0.166667	0.377168	0
Q86VZ4	LRP11	6	1	1	0	Low-density lipoprotein (LDL) receptor class A repeat	0.166667	0.378261	0
Q8IXI1	RHOT2	10	6	3	2	Small GTPase superfamily	0.166667	0.37936	1.11111
Q9BYT9	ANO3	9	2	4	1	Anoctamin, dimerisation domain	0.166667	0.381022	1.125
O00629	KPNA4	24	4	1	0	Atypical Arm repeat	0.166667	0.381022	0
Q86WI1	PKHD1L1	565	15	7	0	Parallel beta-helix repeat	0.172523	0.381597	0
Q2WGJ9	FER1L6	240	4	11	0	C2 domain	0.172115	0.381773	0
O75153	CLUH	41	11	3	1	CLU central domain	0.170263	0.381993	1.24242
P13942	COL11A2	53	1	9	0	Laminin G domain	0.169811	0.382075	0
Q7Z6E9	RBBP6	64	11	1	0	U box domain	0.171875	0.382324	0
Q9Y5S2	CDC42BPB	67	3	4	0	AGC-kinase, C-terminal	0.171047	0.382656	0
O60293	ZFC3H1	72	12	1	0	Putative zinc-finger domain	0.166667	0.382698	0
Q8WXX0	DNAH7	219	7	24	1	Dynein heavy chain, domain-2	0.171859	0.383378	1.30357
Q5PRF9	SAMD4B	33	3	2	0	Sterile alpha motif domain	0.176136	0.388492	0
O00330	PDHX	15	10	7	5	2-oxoacid dehydrogenase acyltransferase, catalytic domain	0.181818	0.399898	1.07143
P62495	ETF1	19	10	5	3	eRF1 domain 1/Pelota-like	0.184211	0.401774	1.14
P30414	NKTR	59	6	8	1	Cyclophilin-type peptidyl-prolyl cis-trans isomerase domain	0.183222	0.401857	1.22917
Q8NF91	SYNE1	12844	380	157	6	Spectrin/alpha-actinin	0.184054	0.402553	1.29172
P04053	DNTT	16	3	1	0	BRCT domain	0.1875	0.407813	0
Q86UR5	RIMS1	118	6	4	0	C2 domain	0.19065	0.413515	0
Q14147	DHX34	26	1	5	0	Helicase, C-terminal	0.192308	0.415958	0
Q92616	GCN1	88	3	6	0	TOG domain	0.192972	0.416246	0
P35749	MYH11	234	24	2	0	IQ motif, EF-hand binding site	0.195004	0.418323	0
Q15751	HERC1	116	8	3	0	WD40 repeat	0.194524	0.41844	0
Q6P158	DHX57	15	3	1	0	Domain of unknown function DUF1605	0.2	0.418717	0
Q7Z406	MYH14	10	2	1	0	IQ motif, EF-hand binding site	0.2	0.419839	0
Q8IVE3	PLEKHH2	66	2	7	0	Band 4.1 domain	0.202331	0.420226	0
O14646	CHD1	20	6	3	1	Helicase superfamily 1/2, ATP-binding domain	0.201754	0.420702	1.11111
O14646	CHD1	20	6	3	1	SNF2-related, N-terminal domain	0.201754	0.420702	1.11111
Q9Y6M1	IGF2BP2	108	24	11	3	K Homology domain, type 1	0.203788	0.421019	1.22727
O60890	OPHN1	56	2	6	0	Pleckstrin homology domain	0.204545	0.421471	0
Q9HC84	MUC5B	1335	15	20	0	von Willebrand factor, type D domain	0.203577	0.421695	0
H0YC42	RP11-26J3.4	6	4	3	2	Tumour protein D52	0.2	0.422102	1
Q8N8A2	ANKRD44	6	4	3	2	Ankyrin repeat	0.2	0.422102	1
Q8N8A2	ANKRD44	6	4	3	2	Ankyrin repeat-containing domain	0.2	0.422102	1
Q92945	KHSRP	200	112	26	16	K Homology domain	0.206448	0.422611	1.0989
Q92945	KHSRP	200	112	26	16	K Homology domain, type 1	0.206448	0.422611	1.0989
Q9ULV0	MYO5B	61	6	26	3	Myosin head, motor domain	0.205812	0.422968	1.17308
Q9Y566	SHANK1	68	5	3	0	SH3 domain	0.207618	0.423347	0
O00750	PIK3C2B	48	10	1	0	Phox homologous domain	0.208333	0.423701	0
Q5CZC0	FSIP2	2400	20	186	2	Fibrous sheath-interacting protein 2, C-terminal	0.198328	0.424292	1.29032
Q9H3S7	PTPN23	47	5	16	2	BRO1 domain	0.209388	0.424742	1.175
E9PFD2	UMPS	5	1	1	0	Phosphoribosyltransferase domain	0.2	0.424966	0
Q9Y4C8	RBM19	5	1	1	0	RNA recognition motif domain	0.2	0.424966	0
Q9UEW3	MARCO	19	4	1	0	SRCR domain	0.210526	0.425949	0
O94900	TOX	20	1	4	0	High mobility group box domain	0.2	0.426703	0
P53396	ACLY	36	4	2	0	ATP-citrate lyase/succinyl-CoA ligase	0.212698	0.429234	0
O60879	DIAPH2	14	3	1	0	Formin, FH3 domain	0.214286	0.429669	0
Q5VTJ3	KLHDC7A	14	3	1	0	Kelch repeat type 1	0.214286	0.429669	0
Q9Y262	EIF3L	8	4	6	3	Translation initiation factor 3 complex subunit L	0.214286	0.431326	1
Q7L2E3	DHX30	50	30	6	4	Domain of unknown function DUF1605	0.216724	0.432895	1.11111
Q86WI1	PKHD1L1	113	3	9	0	PA14 domain	0.22223	0.435015	0
Q8IVE3	PLEKHH2	132	4	8	0	Pleckstrin homology domain	0.223585	0.436577	0
P06401	PGR	9	2	1	0	Nuclear hormone receptor, ligand-binding domain	0.222222	0.437186	0
P17021	ZNF17	9	2	1	0	Krueppel-associated box	0.222222	0.437186	0
Q6UB98	ANKRD12	9	2	1	0	Ankyrin repeat	0.222222	0.437186	0
Q8IYX8	CEP57L1	18	5	10	3	Cep57 centrosome localisation domain	0.22549	0.439201	1.08
Q01196	RUNX1	9	7	8	6	Runt domain	0.222222	0.439394	0.964286
P11172	UMPS	19	6	3	1	Phosphoribosyltransferase domain	0.221878	0.439824	1.05556
O94769	ECM2	26	2	3	0	VWFC domain	0.221538	0.440266	0
P51659	HSD17B4	38	11	6	2	SCP2 sterol-binding domain	0.221464	0.441237	1.15152
Q7Z7G8	VPS13B	83	10	2	0	Vacuolar protein sorting-associated protein 13, N-terminal domain	0.22774	0.442483	0
P49792	RANBP2	103	24	4	1	Cyclophilin-type peptidyl-prolyl cis-trans isomerase domain	0.230901	0.446409	1.07292
Q9H6W3	C14orf169	14	5	11	4	JmjC domain	0.230769	0.447258	1.01818
Q63HK3	ZKSCAN2	49	6	2	0	Krueppel-associated box	0.232143	0.447704	0
P49792	RANBP2	103	24	1	0	Tetratricopeptide repeat	0.23301	0.448272	0
Q14517	FAT1	5560	120	115	3	Cadherin	0.236141	0.453183	1.2087
P62508	ESRRG	24	2	3	0	Zinc finger, nuclear hormone receptor-type	0.23913	0.457797	0
Q12979	ABR	4	1	1	0	Dbl homology (DH) domain	0.25	0.469424	0
Q12979	ABR	4	1	1	0	Rho GTPase-activating protein domain	0.25	0.469424	0
Q6NUN9	ZNF746	4	1	1	0	Krueppel-associated box	0.25	0.469424	0
Q6NUN9	ZNF746	4	1	1	0	Zinc finger C2H2-type	0.25	0.469424	0
Q96MU6	ZNF778	4	1	1	0	Krueppel-associated box	0.25	0.469424	0
A0AVI2	FER1L5	8	2	1	0	Ferlin, C-terminal domain	0.25	0.473398	0
Q9UIU6	SIX4	8	2	1	0	Homeobox domain	0.25	0.473398	0
O95644	NFATC1	34	3	3	0	IPT domain	0.24883	0.474626	0
O95644	NFATC1	34	3	3	0	Rel homology dimerisation domain	0.24883	0.474626	0
Q9NRR4	DROSHA	12	3	1	0	Double-stranded RNA-binding domain	0.25	0.475121	0
P49641	MAN2A2	33	3	3	0	Glycoside hydrolase family 38, central domain	0.255865	0.477006	0
Q9Y5E4	PCDHB5	15	2	2	0	Cadherin, N-terminal	0.257143	0.478249	0
O60884	DNAJA2	22	3	2	0	Heat shock protein DnaJ, cysteine-rich domain	0.25974	0.480796	0
Q9Y6M1	IGF2BP2	108	24	12	3	K Homology domain	0.259161	0.480861	1.125
O00330	PDHX	15	10	3	2	Biotin/lipoyl attachment	0.263736	0.487041	1
Q7Z4S6	KIF21A	15	4	1	0	WD40 repeat	0.266667	0.491294	0
Q8ND56	LSM14A	27	7	4	1	FDF domain	0.269231	0.494854	0.964286
P35869	AHR	60	6	3	0	PAS domain	0.275161	0.496431	0
Q0VDD8	DNAH14	388	20	6	0	Dynein heavy chain, ATP-binding dynein motor region D5	0.273601	0.496477	0
Q0VDD8	DNAH14	388	20	6	0	Dynein heavy chain, hydrolytic ATP-binding dynein motor region D1	0.273601	0.496477	0
E2QRD4	MMS22L	11	1	3	0	MMS22-like, C-terminal	0.272727	0.496617	0
O60879	DIAPH2	14	3	5	1	Formin, FH2 domain	0.274725	0.49679	0.933333
P14921	ETS1	17	10	5	3	Ets domain	0.278281	0.498613	1.02
P35869	AHR	30	3	3	0	PAS fold	0.279557	0.498617	0
P01213	PDYN	11	3	1	0	Opioid neuropeptide precursor	0.272727	0.498938	0
Q6ZMU5	TRIM72	11	3	1	0	B-box-type zinc finger	0.272727	0.498938	0
Q6ZMU5	TRIM72	11	3	1	0	SPRY domain	0.272727	0.498938	0
Q96CS3	FAF2	27	11	7	3	UBX domain	0.279227	0.499166	1.05195
P49711	CTCF	660	176	34	10	Zinc finger C2H2-type	0.277964	0.499187	1.10294
Q8IYX8	CEP57L1	18	5	1	0	Cep57 centrosome microtubule-binding domain	0.277778	0.5	0
Q8WXX0	DNAH7	219	7	10	0	Dynein heavy chain, hydrolytic ATP-binding dynein motor region D1	0.282402	0.500273	0
Q86UK0	ABCA12	250	8	10	0	ABC transporter-like	0.282039	0.500763	0
Q9HC84	MUC5B	1602	18	29	0	WxxW domain	0.281509	0.500958	0
Q14159	SPIDR	7	1	2	0	Domain of unknown function DUF4503	0.285714	0.501602	0
Q96CN9	GCC1	7	2	1	0	GRIP domain	0.285714	0.503294	0
Q99856	ARID3A	7	2	1	0	ARID DNA-binding domain	0.285714	0.503294	0
Q9Y265	RUVBL1	7	5	6	4	TIP49, C-terminal	0.285714	0.504998	0.933333
Q8IVL0	NAV3	78	5	5	0	Calponin homology domain	0.28851	0.505376	0
Q8ND83	SLAIN1	24	4	12	2	SLAIN motif-containing protein	0.295031	0.507713	1
O75970	MPDZ	17	5	1	0	L27-2	0.294118	0.507815	0
Q08E86	KIAA0100	17	5	1	0	FMP27, GFWDK domain	0.294118	0.507815	0
P31997	CEACAM8	14	6	7	3	Immunoglobulin subtype	0.296037	0.508327	1
Q14667	KIAA0100	162	18	25	3	FMP27, N-terminal	0.29259	0.509107	1.08
Q9H3S7	PTPN23	47	5	3	0	Protein-tyrosine phosphatase, catalytic	0.292014	0.509235	0
Q86XP3	DDX42	41	13	9	3	DEAD/DEAH box helicase domain	0.293793	0.509502	1.05128
Q86XP3	DDX42	41	13	9	3	Helicase superfamily 1/2, ATP-binding domain	0.293793	0.509502	1.05128
Q6ZRV2	FAM83H	19	2	3	0	FAM83	0.298246	0.509883	0
Q8TD57	DNAH3	190	7	9	0	Dynein heavy chain, ATP-binding dynein motor region D5	0.292004	0.510355	0
O94832	MYO1D	47	14	1	0	IQ motif, EF-hand binding site	0.297872	0.510359	0
O14646	CHD1	20	6	1	0	Domain of unknown function DUF4208	0.3	0.510652	0
O14646	CHD1	20	6	1	0	Helicase, C-terminal	0.3	0.510652	0
Q9Y4I5	TESMIN	20	6	1	0	Tesmin/TSO1-like CXC domain	0.3	0.510652	0
Q14241	TCEB3	38	14	3	1	Transcription factor IIS, N-terminal	0.302039	0.511897	0.904762
P53396	ACLY	36	4	3	0	CoA-binding	0.305322	0.51302	0
Q8WXX0	DNAH7	438	14	11	0	AAA+ ATPase domain	0.303408	0.513106	0
Q9Y6M1	IGF2BP2	54	12	5	1	RNA recognition motif domain	0.306302	0.513564	0.9
Q8N7U6	EFHB	106	12	3	0	EF-hand domain	0.305183	0.51389	0
Q8NF91	SYNE1	676	20	12	0	Calponin homology domain	0.304691	0.514166	0
Q14789	GOLGB1	1640	160	20	2	Leucine zipper, homeobox-associated	0.308925	0.516855	1.025
Q14692	BMS1	40	15	3	1	AARP2CN	0.311741	0.519347	0.888889
P62508	ESRRG	24	2	4	0	Nuclear hormone receptor, ligand-binding domain	0.311594	0.52021	0
P35241	RDX	6	2	1	0	FERM, C-terminal PH-like domain	0.333333	0.520439	0
Q9H8U3	ZFAND3	6	2	1	0	Zinc finger, AN1-type	0.333333	0.520439	0
A3KN83	SBNO1	58	14	12	3	Strawberry notch, helicase C domain	0.3134	0.521002	1.03571
Q86VZ4	LRP11	6	1	2	0	PKD/Chitinase domain	0.333333	0.522	0
Q13342	SP140	53	10	6	1	Bromodomain	0.31515	0.522802	0.883333
P18583	SON	162	28	2	0	G-patch domain	0.316694	0.523146	0
P41182	BCL6	84	6	5	0	Zinc finger C2H2-type	0.316174	0.523391	0
Q9NR20	DYRK4	24	6	12	3	Protein kinase domain	0.320203	0.523421	1
P17655	CAPN2	22	11	6	3	Peptidase C2, calpain, domain III	0.317559	0.52347	1
O00629	KPNA4	120	20	12	2	Armadillo	0.319731	0.523744	1
Q5T653	MRPL2	3	2	2	1	Ribosomal Proteins L2, RNA binding domain	0.333333	0.524623	0.75
Q5T653	MRPL2	3	2	2	1	Ribosomal protein L2	0.333333	0.524623	0.75
E9PQQ2	MYB	3	1	1	0	C-myb, C-terminal	0.333333	0.524623	0
E9PQQ2	MYB	3	1	1	0	SANT/Myb domain	0.333333	0.524623	0
P41182	BCL6	56	4	5	0	BTB/POZ domain	0.319611	0.524645	0
Q8TD57	DNAH3	190	7	10	0	Dynein heavy chain, coiled coil stalk	0.319385	0.525375	0
Q2YD98	UVSSA	21	7	1	0	Protein of unknown function DUF2043	0.333333	0.527273	0
Q9UKN7	MYO15A	70	2	13	0	Myosin head, motor domain	0.33913	0.527911	0
Q7Z406	MYH14	10	2	6	1	Myosin tail	0.333333	0.529412	0.833333
Q96BR9	ZBTB8A	9	3	1	0	BTB/POZ domain	0.333333	0.529412	0
Q9NZQ3	NCKIPSD	9	3	1	0	Domain of unknown function DUF2013	0.333333	0.529412	0
Q8IYB8	SUPV3L1	54	4	5	0	Helicase, C-terminal	0.330038	0.529549	0
Q9Y566	SHANK1	68	5	5	0	PDZ domain	0.325714	0.529665	0
Q9Y566	SHANK1	68	5	5	0	Sterile alpha motif domain	0.325714	0.529665	0
Q9Y5E5	PCDHB4	55	4	5	0	Cadherin, cytoplasmic C-terminal domain	0.324742	0.529736	0
O94769	ECM2	52	4	5	0	Leucine-rich repeat	0.341158	0.530013	0
P51790	CLCN3	80	6	5	0	CBS domain	0.329919	0.530444	0
O14727	APAF1	432	112	15	4	WD40 repeat	0.342946	0.530686	1.02857
P17655	CAPN2	22	11	8	4	Peptidase C2, calpain, catalytic domain	0.329721	0.531218	1
Q8TAG9	EXOC6	13	4	7	2	Exocyst complex component EXOC6/Sec15	0.342657	0.531289	0.928571
Q86UK0	ABCA12	250	8	12	0	AAA+ ATPase domain	0.329202	0.531475	0
O60890	OPHN1	56	2	10	0	Rho GTPase-activating protein domain	0.327922	0.5316	0
P05067-4	APP	9	1	3	0	Amyloidogenic glycoprotein, E2 domain	0.333333	0.53211	0
P49848	TAF6	18	6	1	0	TAF6, C-terminal HEAT repeat domain	0.333333	0.53211	0
P53804	TTC3	136	76	7	4	Tetratricopeptide repeat	0.328919	0.532114	1.02256
Q13342	SP140	53	10	2	0	Zinc finger, PHD-type	0.344702	0.532351	0
Q8IVE3	PLEKHH2	66	2	12	0	MyTH4 domain	0.332867	0.532996	0
Q0VDD8	DNAH14	194	10	8	0	Dynein heavy chain, AAA module D4	0.350425	0.538006	0
P04053	DNTT	16	3	2	0	DNA polymerase beta, palm domain	0.35	0.538409	0
P35749	MYH11	234	24	94	10	Myosin head, motor domain	0.34954	0.538759	1.03723
Q8WXX0	DNAH7	219	7	13	0	Dynein heavy chain, ATP-binding dynein motor region D5	0.352442	0.540043	0
Q96P48	ARAP1	38	3	5	0	Ras-associating (RA) domain	0.353248	0.540221	0
Q9Y5S2	CDC42BPB	67	3	9	0	Protein kinase domain	0.355892	0.543203	0
Q56NI9	ESCO2	25	9	1	0	N-acetyltransferase ESCO, zinc-finger	0.36	0.54734	0
Q70CQ4	USP31	38	2	23	1	Peptidase C19, ubiquitin carboxyl-terminal hydrolase	0.359886	0.548231	0.826087
Q03701	CEBPZ	42	10	9	2	CCAAT-binding factor	0.361515	0.548578	0.933333
Q92576	PHF3	63	23	1	0	Zinc finger, PHD-finger	0.365079	0.550254	0
Q92576	PHF3	63	23	1	0	Zinc finger, PHD-type	0.365079	0.550254	0
Q5H8A4	PIGG	22	8	1	0	Type I phosphodiesterase/nucleotide pyrophosphatase/phosphate transferase	0.363636	0.55073	0
Q5JSP0	FGD3	52	16	7	2	Pleckstrin homology domain	0.366508	0.550818	0.928571
Q7L2E3	DHX30	50	30	10	6	Helicase, C-terminal	0.364968	0.55168	1
P41208	CETN2	39	21	13	7	EF-hand domain	0.368142	0.552213	1
P11172	UMPS	19	6	10	3	Orotidine 5'-phosphate decarboxylase domain	0.369969	0.553892	0.95
Q9H3S7	PTPN23	47	5	4	0	PTP type protein phosphatase	0.372467	0.556567	0
O00750	PIK3C2B	48	10	2	0	Phosphatidylinositol 3-kinase, C2 domain	0.376773	0.56193	0
P41091	EIF2S3	15	9	7	4	Transcription factor, GTP-binding domain	0.377622	0.562126	0.952381
Q9Y5E5	PCDHB4	55	4	6	0	Cadherin, N-terminal	0.378763	0.562754	0
Q02386	ZNF45	150	30	11	2	Zinc finger C2H2-type	0.382519	0.566187	0.909091
Q8NEZ3	WDR19	82	12	3	0	WD40 repeat	0.381888	0.566323	0
Q86Y26	NUTM1	96	16	36	6	Nuclear Testis protein, N-terminal	0.383376	0.566384	1
Q9Y330	ZBTB12	14	6	3	1	Zinc finger C2H2-type	0.384615	0.567145	0.777778
Q9UEW3	MARCO	19	4	2	0	SRCR-like domain	0.385965	0.568065	0
Q96EY1	DNAJA3	17	6	12	4	Chaperone DnaJ, C-terminal	0.394635	0.577568	0.944444
P31153	MAT2A	10	4	1	0	S-adenosylmethionine synthetase, central domain	0.4	0.57786	0
Q13596	SNX1	10	4	1	0	Sorting nexin, N-terminal	0.4	0.57786	0
Q5U5Q3	MEX3C	10	4	1	0	Zinc finger, RING-type	0.4	0.57786	0
Q9H4W6	EBF3	27	4	3	0	IPT domain	0.39453	0.578496	0
O95125	ZNF202	78	9	4	0	Zinc finger C2H2-type	0.393939	0.578713	0
P29973	CNGA1	6	2	4	1	Cyclic nucleotide-binding domain	0.4	0.581076	0.75
Q9UP38	FZD1	6	2	4	1	Frizzled/Smoothened, transmembrane domain	0.4	0.581076	0.75
O75891	ALDH1L1	5	2	1	0	Phosphopantetheine binding ACP domain	0.4	0.581076	0
P35590	TIE1	51	6	4	0	Fibronectin type III	0.403782	0.581178	0
Q14667	KIAA0100	81	9	12	1	FMP27, C-terminal	0.398172	0.581658	0.75
P42336	PIK3CA	64	6	5	0	Phosphatidylinositol 3-kinase Ras-binding (PI3K RBD) domain	0.399028	0.581823	0
Q7Z7G8	VPS13B	83	10	4	0	Vacuolar protein sorting-associated protein 13, SHR-binding domain	0.407696	0.584663	0
Q9Y2D5	AKAP2	36	4	12	1	A-kinase anchor protein 2, C-terminal domain	0.407283	0.585142	0.75
P06401	PGR	9	2	2	0	Zinc finger, nuclear hormone receptor-type	0.416667	0.594804	0
Q9BYT9	ANO3	9	2	2	0	Anoctamin	0.416667	0.594804	0
Q8WXX0	DNAH7	219	7	16	0	Dynein heavy chain, AAA module D4	0.416539	0.596252	0
Q8TED9	AFAP1L1	25	4	3	0	Pleckstrin homology domain	0.421739	0.598228	0
Q15291	RBBP5	39	15	6	2	WD40 repeat	0.421359	0.598774	0.866667
Q8IVF2	AHNAK2	666	39	9	0	PDZ domain	0.421016	0.599373	0
P31997	CEACAM8	7	3	1	0	Immunoglobulin subtype 2	0.428571	0.602462	0
Q14680	MELK	7	3	1	0	Protein kinase domain	0.428571	0.602462	0
Q9NYY8	FASTKD2	7	3	1	0	FAST kinase leucine-rich	0.428571	0.602462	0
P35590	TIE1	17	2	4	0	Serine-threonine/tyrosine-protein kinase, catalytic domain	0.426471	0.6033	0
P35590	TIE1	17	2	4	0	Tyrosine-protein kinase, catalytic domain	0.426471	0.6033	0
Q9UM54	MYO6	114	10	6	0	Myosin VI, cargo binding domain	0.431037	0.603761	0
Q9Y2H8	ZNF510	21	5	2	0	Krueppel-associated box	0.428571	0.604633	0
P52179	MYOM1	290	10	16	0	Immunoglobulin subtype 2	0.438306	0.610665	0
O00629	KPNA4	24	4	3	0	Importin-alpha, importin-beta-binding domain	0.436759	0.610683	0
Q7Z6E9	RBBP6	64	11	3	0	DWNN domain	0.43774	0.610963	0
Q9Y2H8	ZNF510	84	20	6	1	Zinc finger C2H2-type	0.440406	0.612501	0.7
Q96SI9	STRBP	34	5	16	2	DZF domain	0.441349	0.612724	0.85
Q9UJS0	SLC25A13	81	15	13	2	Mitochondrial substrate/solute carrier	0.448375	0.621376	0.830769
O14727	APAF1	54	14	2	0	CARD domain	0.454927	0.62274	0
P09874	PARP1	11	5	1	0	BRCT domain	0.454545	0.623855	0
P09874	PARP1	11	5	1	0	WGR domain	0.454545	0.623855	0
P29536	LMOD1	12	2	3	0	Tropomodulin	0.454545	0.625499	0
Q16236	NFE2L2	27	7	2	0	Basic-leucine zipper domain	0.458689	0.625704	0
Q9Y5S2	CDC42BPB	67	3	12	0	Citron homology (CNH) domain	0.452354	0.625782	0
Q63HK5	TSHZ3	126	6	12	0	Homeobox domain	0.458509	0.626549	0
Q9NRR4	DROSHA	12	3	2	0	Ribonuclease III domain	0.454545	0.626601	0
Q14667	KIAA0100	81	9	5	0	FMP27, GFWDK domain	0.453916	0.626836	0
Q15417	CNN3	10	7	2	1	Calponin homology domain	0.466667	0.635478	0.714286
O75153	CLUH	41	11	2	0	Clustered mitochondria protein, N-terminal	0.469512	0.638243	0
Q96J66	ABCC11	42	4	6	0	ABC transporter type 1, transmembrane domain	0.473734	0.641753	0
Q13342	SP140	53	10	3	0	SAND domain	0.473192	0.642131	0
Q9ULV0	MYO5B	61	6	6	0	Dilute domain	0.477902	0.646282	0
Q96SI9	STRBP	68	10	4	0	Double-stranded RNA-binding domain	0.47903	0.646691	0
Q9Y2P4	SLC27A6	54	4	8	0	AMP-binding enzyme, C-terminal domain	0.484002	0.652278	0
O60583	CCNT2	11	3	2	0	Cyclin, N-terminal	0.490909	0.657063	0
O60583	CCNT2	11	3	2	0	Cyclin-like	0.490909	0.657063	0
Q9NVH6	TMLHE	11	3	2	0	Domain of unknown function DUF971	0.490909	0.657063	0
P04053	DNTT	16	3	3	0	DNA polymerase beta, thumb domain	0.489286	0.657137	0
P10586	PTPRF	350	50	18	2	Fibronectin type III	0.488576	0.657311	0.777778
Q15751	HERC1	58	4	9	0	HECT domain	0.50061	0.657681	0
P17655	CAPN2	22	11	5	2	Peptidase C2, calpain, large subunit, domain III	0.5	0.657983	0.8
E9PKU7	GANAB	4	2	1	0	Glycoside hydrolase family 31	0.5	0.659091	0
Q14693	LPIN1	2	1	1	0	Lipin, middle domain	0.5	0.660759	0
Q8NEG4	FAM83F	2	1	1	0	FAM83	0.5	0.660759	0
Q13416	ORC2	12	6	5	2	Origin recognition complex, subunit 2	0.5	0.662437	0.8
P52179	MYOM1	290	10	19	0	Immunoglobulin I-set	0.497798	0.662884	0
F5H0F9	ANAPC5	58	6	6	0	Anaphase-promoting complex subunit 5	0.497014	0.662968	0
Q86XP3	DDX42	41	13	8	2	Helicase, C-terminal	0.498825	0.663125	0.788462
P15311	EZR	20	10	5	2	FERM, C-terminal PH-like domain	0.5	0.663559	0.8
Q8TD57	DNAH3	190	7	18	0	Dynein heavy chain, domain-2	0.507647	0.665808	0
Q12879	GRIN2A	27	2	8	0	Ionotropic glutamate receptor	0.512821	0.671469	0
Q6P158	DHX57	15	3	3	0	Helicase, C-terminal	0.516484	0.67289	0
O14646	CHD1	40	12	2	0	Chromo domain	0.515385	0.673138	0
O14646	CHD1	40	12	2	0	Chromo/chromo shadow domain	0.515385	0.673138	0
O60293	ZFC3H1	216	36	4	0	HAT (Half-A-TPR) repeat	0.520451	0.676932	0
Q9Y265	RUVBL1	7	5	5	3	AAA+ ATPase domain	0.52381	0.680171	0.84
P48735	IDH2	26	18	24	16	Isopropylmalate dehydrogenase-like domain	0.529231	0.686072	0.962963
Q5TB30	DEPDC1	23	5	3	0	DEP domain	0.539243	0.696745	0
Q9HCH3	CPNE5	23	5	3	0	Copine	0.539243	0.696745	0
Q9HCH3	CPNE5	23	5	3	0	von Willebrand factor, type A	0.539243	0.696745	0
P62495	ETF1	19	10	3	1	eRF1 domain 2	0.541796	0.69774	0.633333
P52179	MYOM1	348	12	22	0	Immunoglobulin subtype	0.549212	0.70613	0
O00512	BCL9	46	15	2	0	B-cell lymphoma 9, beta-catenin binding domain	0.550725	0.706914	0
Q2KHT3	CLEC16A	18	4	3	0	Uncharacterised protein family FPL	0.553922	0.707538	0
Q8TAM1	BBS10	70	16	12	2	Chaperonin Cpn60/TCP-1 family	0.553877	0.708636	0.729167
Q9P2D7	DNAH1	252	16	12	0	ATPase, dynein-related, AAA domain	0.553137	0.708848	0
O60884	DNAJA2	22	3	5	0	DnaJ domain	0.558442	0.710991	0
Q9Y5H1	PCDHGA2	344	8	33	0	Cadherin	0.557609	0.711088	0
Q03468	ERCC6	67	10	5	0	Helicase, C-terminal	0.566447	0.720012	0
P48643	CCT5	18	5	13	3	Chaperonin Cpn60/TCP-1 family	0.56746	0.720132	0.830769
Q07889	SOS1	73	8	7	0	Pleckstrin homology domain	0.572718	0.720962	0
Q14240	EIF4A2	18	12	7	4	Helicase, C-terminal	0.572398	0.721719	0.857143
Q03468	ERCC6	67	10	12	1	SNF2-related, N-terminal domain	0.574388	0.721904	0.558333
P24593	IGFBP5	7	4	1	0	Insulin-like growth factor-binding protein, IGFBP	0.571429	0.722241	0
Q9UNS1	TIMELESS	7	4	1	0	Timeless C-terminal	0.571429	0.722241	0
O95613	PCNT	96	18	4	0	Pericentrin/AKAP-450 centrosomal targeting domain	0.570607	0.722954	0
Q9UII5	ZNF107	528	110	19	3	Zinc finger C2H2-type	0.583733	0.723201	0.757895
O60216	RAD21	9	7	2	1	Rad21/Rec8-like protein, C-terminal, eukaryotic	0.583333	0.724425	0.642857
Q9Y2Z2	MTO1	9	2	3	0	tRNA uridine 5-carboxymethylaminomethyl modification enzyme MnmG-related	0.583333	0.724425	0
Q0VDD8	DNAH14	194	10	16	0	Dynein heavy chain, coiled coil stalk	0.586185	0.725091	0
P48436	SOX9	20	11	3	1	Sox developmental protein N-terminal	0.578947	0.725305	0.606061
O60281	ZNF292	651	49	11	0	Zinc finger C2H2-type	0.580096	0.725583	0
P04264	KRT1	29	7	3	0	Keratin type II cytoskeletal 1, tail	0.578544	0.725962	0
P14921	ETS1	17	10	1	0	Pointed domain	0.588235	0.72648	0
P29692	EEF1D	9	3	2	0	Translation elongation factor EF1B, beta/delta subunit, guanine nucleotide exchange domain	0.583333	0.72673	0
P38606	ATP6V1A	9	3	2	0	ATPase, F1/V1/A1 complex, alpha/beta subunit, N-terminal domain	0.583333	0.72673	0
Q9UNF0	PACSIN2	20	7	2	0	SH3 domain	0.589474	0.726863	0
Q9Y566	SHANK1	136	10	11	0	Ankyrin repeat-containing domain	0.582732	0.727718	0
O95389	WISP3	6	2	2	0	Insulin-like growth factor-binding protein, IGFBP	0.6	0.73007	0
P35241	RDX	6	2	2	0	Ezrin/radixin/moesin, C-terminal	0.6	0.73007	0
O94769	ECM2	130	12	9	0	Leucine-rich repeat, typical subtype	0.593906	0.731177	0
P31150	GDI1	24	18	21	15	GDP dissociation inhibitor	0.596838	0.731337	0.952381
Q96EY1	DNAJA3	17	6	2	0	Heat shock protein DnaJ, cysteine-rich domain	0.595588	0.732097	0
Q96EY8	MMAB	5	2	4	1	Cobalamin adenosyltransferase-like	0.6	0.732346	0.625
Q96NA8	TSNARE1	5	3	1	0	Target SNARE coiled-coil homology domain	0.6	0.732346	0
P53396	ACLY	36	4	7	0	ATP-citrate synthase, citrate-binding domain	0.596791	0.732426	0
Q7L2E3	DHX30	50	30	8	4	Helicase-associated domain	0.599471	0.733415	0.833333
Q9Y566	SHANK1	340	25	12	0	Ankyrin repeat	0.606334	0.736061	0
P10586	PTPRF	140	20	6	0	Immunoglobulin subtype 2	0.610653	0.739584	0
P10586	PTPRF	140	20	6	0	Protein-tyrosine phosphatase, catalytic	0.610653	0.739584	0
Q92530	PSMF1	11	4	2	0	PI31 proteasome regulator, C-terminal	0.618182	0.745819	0
Q9NVX7	KBTBD4	18	10	5	2	BTB/Kelch-associated	0.617647	0.746324	0.72
Q9NYG2	ZDHHC3	14	5	5	1	Palmitoyltransferase, DHHC domain	0.622378	0.748574	0.56
Q9P241	ATP10D	56	6	8	0	P-type ATPase, C-terminal	0.622048	0.749329	0
Q8NEB9	PIK3C3	38	9	8	1	Phosphatidylinositol 3-/4-kinase, catalytic domain	0.624993	0.749417	0.527778
Q07889	SOS1	73	8	8	0	Ras-like guanine nucleotide exchange factor, N-terminal	0.62451	0.749987	0
O75153	CLUH	41	11	11	2	CLU domain	0.629046	0.753124	0.677686
Q8TBC4	UBA3	12	5	9	3	THIF-type NAD/FAD binding fold	0.636364	0.760722	0.8
P08621	SNRNP70	15	7	4	1	U1 small nuclear ribonucleoprotein of 70kDa N-terminal	0.661538	0.784825	0.535714
Q9UPN3	MACF1	16320	3536	236	48	Spectrin repeat	0.657949	0.785326	0.938722
P41091	EIF2S3	15	9	3	1	Translation initiation factor 2, gamma subunit, C-terminal	0.659341	0.78579	0.555556
Q9P2D7	DNAH1	252	16	16	0	Dynein heavy chain, ATP-binding dynein motor region D5	0.661516	0.785989	0
Q6ZMU5	TRIM72	11	3	3	0	SPRY-associated	0.660606	0.786101	0
Q8NFA0	USP32	51	12	4	0	Peptidase C19, ubiquitin-specific peptidase, DUSP domain	0.670864	0.786357	0
Q13342	SP140	53	10	5	0	HSR domain	0.664563	0.787221	0
Q9BQ69	MACROD1	3	2	1	0	Macro domain	0.666667	0.78733	0
Q07889	SOS1	73	8	9	0	Dbl homology (DH) domain	0.670724	0.787372	0
O60879	DIAPH2	14	3	4	0	Formin, GTPase-binding domain	0.67033	0.78809	0
P31153	MAT2A	10	4	2	0	S-adenosylmethionine synthetase, N-terminal	0.666667	0.78852	0
P35749	MYH11	234	24	10	0	Myosin, N-terminal, SH3-like	0.668711	0.788555	0
Q8NFH3	NUP43	90	35	8	2	WD40 repeat	0.670145	0.789058	0.642857
Q8NGJ2	OR52H1	23	4	21	3	Olfactory receptor	0.675889	0.791063	0.821429
Q08E86	KIAA0100	34	10	7	1	FMP27, N-terminal	0.685468	0.801076	0.485714
O43345	ZNF208	310	50	14	1	Zinc finger C2H2-type	0.691759	0.807224	0.442857
Q03468	ERCC6	67	10	7	0	Helicase superfamily 1/2, ATP-binding domain	0.695985	0.810947	0
P11182	DBT	10	1	7	0	2-oxoacid dehydrogenase acyltransferase, catalytic domain	0.7	0.812	0
O95453	PARN	5	3	3	1	Ribonuclease CAF1	0.7	0.813808	0.555556
O75891	ALDH1L1	5	2	2	0	Aldehyde dehydrogenase domain	0.7	0.813808	0
Q7Z392	TRAPPC11	32	4	8	0	Foie gras liver health family 1	0.704505	0.816017	0
Q9H160	ING2	13	4	3	0	Inhibitor of growth protein, N-terminal histone-binding	0.706294	0.81688	0
O95466	FMNL1	28	4	7	0	Formin, GTPase-binding domain	0.707692	0.817291	0
O94832	MYO1D	47	14	28	7	Myosin head, motor domain	0.70913	0.817745	0.839286
P10586	PTPRF	210	30	8	0	Immunoglobulin I-set	0.715214	0.818134	0
P10586	PTPRF	210	30	8	0	Immunoglobulin subtype	0.715214	0.818134	0
Q9BVV6	KIAA0586	54	19	46	15	Protein TALPID3	0.714517	0.819131	0.926773
Q14669	TRIP12	212	44	48	8	HECT domain	0.717824	0.819324	0.80303
O14777	NDC80	24	4	6	0	Kinetochore protein Ndc80	0.712027	0.819878	0
P61224	RAP1B	7	4	5	2	Small GTPase superfamily	0.714286	0.820669	0.7
Q99643	SDHC	7	5	4	2	Succinate dehydrogenase/fumarate reductase type B, transmembrane subunit	0.714286	0.820669	0.7
Q16236	NFE2L2	27	7	4	0	Basic leucine zipper domain, Maf-type	0.723932	0.825092	0
P09874	PARP1	11	5	2	0	Poly(ADP-ribose) polymerase, catalytic domain	0.727273	0.827696	0
Q8TD57	DNAH3	190	7	33	0	Dynein heavy chain domain	0.743155	0.844543	0
P42356	PI4KA	65	14	11	1	Phosphoinositide 3-kinase, accessory (PIK) domain	0.746931	0.847605	0.422078
Q07889	SOS1	73	8	11	0	Ras guanine-nucleotide exchange factors catalytic domain	0.74847	0.848122	0
P60510	PPP4C	8	7	2	1	Calcineurin-like phosphoesterase domain, ApaH type	0.75	0.848627	0.571429
P38606	ATP6V1A	9	3	3	0	ATPase, F1/V1/A1 complex, alpha/beta subunit, nucleotide-binding domain	0.761905	0.849212	0
Q14181	POLA2	9	3	3	0	DNA polymerase alpha/epsilon, subunit B	0.761905	0.849212	0
P42336	PIK3CA	64	6	13	0	Phosphatidylinositol 3-/4-kinase, catalytic domain	0.759792	0.849275	0
P42336	PIK3CA	64	6	13	0	Phosphoinositide 3-kinase, accessory (PIK) domain	0.759792	0.849275	0
Q8WXX0	DNAH7	219	7	39	0	Dynein heavy chain domain	0.751931	0.849584	0
Q9UPN3	MACF1	1920	416	28	4	Calponin homology domain	0.758578	0.850346	0.659341
Q9UPN3	MACF1	1920	416	28	4	EF-hand domain	0.758578	0.850346	0.659341
P51659	HSD17B4	38	11	8	1	MaoC-like domain	0.754856	0.85166	0.431818
Q8N1G4	LRRC47	8	4	4	1	B3/B4 tRNA-binding domain	0.757143	0.851786	0.5
Q7Z4S6	KIF21A	15	4	4	0	Kinesin motor domain	0.758242	0.851798	0
P49641	MAN2A2	33	3	12	0	Glycosyl hydrolase family 38, C-terminal	0.756232	0.851985	0
Q9Y2L1	DIS3	27	10	3	0	PIN domain	0.767521	0.853649	0
O95999	BCL10	15	7	9	3	CARD domain	0.769231	0.854337	0.714286
Q9NUA8	ZBTB40	114	10	15	0	BTB/POZ domain	0.77109	0.855189	0
O95278	EPM2A	9	3	6	1	Dual specificity protein phosphatase domain	0.77381	0.856991	0.5
O43283	MAP3K13	70	5	18	0	Protein kinase domain	0.785263	0.865392	0
O43283	MAP3K13	70	5	18	0	Serine-threonine/tyrosine-protein kinase, catalytic domain	0.785263	0.865392	0
O94782	USP1	13	9	6	3	Peptidase C19, ubiquitin carboxyl-terminal hydrolase	0.783217	0.866185	0.722222
O15488	GYG2	11	3	4	0	Glycosyl transferase, family 8	0.787879	0.866445	0
Q9UEW3	MARCO	38	8	6	0	Collagen triple helix repeat	0.784917	0.866841	0
Q9Y5E4	PCDHB5	60	8	10	0	Cadherin	0.790169	0.867745	0
Q96KQ7	EHMT2	172	40	6	0	Ankyrin repeat	0.801159	0.876128	0
P49792	RANBP2	206	48	6	0	Nup358/RanBP2 E3 ligase domain	0.800965	0.87714	0
Q6NT76	HMBOX1	6	3	2	0	Homeobox domain	0.8	0.877311	0
Q9P2D7	DNAH1	252	16	24	0	Dynein heavy chain, hydrolytic ATP-binding dynein motor region D1	0.808666	0.883104	0
Q9UQL6	HDAC5	28	2	16	0	Histone deacetylase domain	0.825397	0.900119	0
Q86V85	GPR180	14	2	8	0	Intimal thickness related receptor, IRP	0.835165	0.900736	0
Q16875	PFKFB3	38	16	14	4	Histidine phosphatase superfamily, clade-1	0.828553	0.901052	0.678571
P32298	GRK4	6	5	1	0	AGC-kinase, C-terminal	0.833333	0.901243	0
Q9P2D7	DNAH1	252	16	26	0	Dynein heavy chain, AAA module D4	0.834633	0.901403	0
Q9H0U9	TSPYL1	19	5	5	0	Nucleosome assembly protein (NAP)	0.827829	0.901517	0
Q86W92	PPFIBP1	150	27	9	0	Sterile alpha motif domain	0.841351	0.902435	0
H0YKS8	MFGE8	4	2	2	0	Coagulation factor 5/8 C-terminal domain	0.833333	0.90249	0
Q96KQ7	EHMT2	129	30	7	0	Ankyrin repeat-containing domain	0.851054	0.904173	0
P36578	RPL4	16	13	9	6	Ribosomal protein L4/L1e	0.85	0.90428	0.820513
P50222	MEOX2	10	4	3	0	Homeobox domain	0.833333	0.904366	0
Q13596	SNX1	10	4	3	0	Sorting nexin Vps5-like, C-terminal	0.833333	0.904366	0
P82675	MRPS5	12	5	3	0	Ribosomal protein S5, C-terminal	0.840909	0.904439	0
Q6XUX3	DSTYK	12	5	3	0	Protein kinase domain	0.840909	0.904439	0
Q6XUX3	DSTYK	12	5	3	0	Serine-threonine/tyrosine-protein kinase, catalytic domain	0.840909	0.904439	0
P15311	EZR	20	10	5	1	Ezrin/radixin/moesin, C-terminal	0.848297	0.904927	0.4
O00750	PIK3C2B	96	20	20	2	Phosphatidylinositol 3-/4-kinase, catalytic domain	0.84946	0.904935	0.48
P06396	GSN	76	24	9	1	Gelsolin-like domain	0.847403	0.905207	0.351852
Q9NRZ9	HELLS	44	20	3	0	Helicase, C-terminal	0.847176	0.906201	0
Q8WUM4	PDCD6IP	23	12	9	3	ALIX V-shaped domain	0.84648	0.906695	0.638889
Q56NI9	ESCO2	25	9	4	0	N-acetyltransferase ESCO, acetyl-transferase domain	0.856126	0.908329	0
Q9UPN3	MACF1	960	208	8	0	GAR domain	0.85938	0.910547	0
Q14C87	TMEM132D	92	5	30	0	Transmembrane protein family 132, middle domain	0.868414	0.913936	0
Q13315	ATM	31	7	7	0	Phosphatidylinositol 3-/4-kinase, catalytic domain	0.86838	0.91513	0
P42336	PIK3CA	128	12	19	0	Phosphatidylinositol 3-kinase, C2 domain	0.867925	0.915883	0
Q8NEB9	PIK3C3	38	9	12	1	Phosphoinositide 3-kinase, accessory (PIK) domain	0.865826	0.916138	0.351852
Q9Y4W2	LAS1L	43	10	7	0	Las1-like	0.867427	0.916593	0
P35398	RORA	23	3	11	0	Nuclear hormone receptor, ligand-binding domain	0.875776	0.919213	0
P39023	RPL3	16	6	14	4	Ribosomal protein L3	0.875	0.919631	0.761905
P06396	GSN	76	24	10	1	Villin/Gelsolin	0.890922	0.93261	0.316667
P12004	PCNA	8	3	6	1	Proliferating cell nuclear antigen, PCNA, C-terminal	0.892857	0.933387	0.444444
Q15276	RABEP1	35	6	10	0	Rabaptin, GTPase-Rab5 binding domain	0.890892	0.933826	0
O00750	PIK3C2B	48	10	9	0	C2 domain	0.902802	0.942525	0
Q9Y266	NUDC	11	10	1	0	NudC N-terminal domain	0.909091	0.946567	0
Q9P2D7	DNAH1	252	16	34	0	Dynein heavy chain domain	0.908979	0.947711	0
O94804	STK10	104	12	18	0	Polo kinase kinase	0.911545	0.947862	0
P29728	OAS2	72	26	16	3	2'-5'-oligoadenylate synthetase 1, domain 2/C-terminal	0.913308	0.948436	0.519231
P51790	CLCN3	40	3	22	0	Chloride channel, voltage gated	0.917409	0.950174	0
P19021	PAM	9	6	2	0	Copper type II ascorbate-dependent monooxygenase, C-terminal	0.916667	0.950662	0
Q13823	GNL2	37	14	5	0	GTP binding domain	0.922805	0.9545	0
Q14692	BMS1	80	30	19	4	Ribosome biogenesis protein BMS1/TSR1, C-terminal	0.925349	0.955868	0.561404
P42356	PI4KA	65	14	10	0	Phosphatidylinositol 3-/4-kinase, catalytic domain	0.928622	0.957985	0
Q9NZC3	GDE1	6	2	4	0	Glycerophosphodiester phosphodiesterase domain	0.933333	0.961579	0
O00139	KIF2A	30	6	10	0	Kinesin motor domain	0.934723	0.961745	0
Q9UJX3	ANAPC7	63	28	8	1	Tetratricopeptide repeat	0.945306	0.971358	0.28125
P31939	ATIC	20	12	3	0	Methylglyoxal synthase-like domain	0.950877	0.974525	0
O95278	EPM2A	9	3	5	0	Dual specificity phosphatase, catalytic domain	0.952381	0.97479	0
P04264	KRT1	29	7	9	0	Keratin type II head	0.950333	0.975243	0
O15020	SPTBN2	80	20	10	0	Spectrin repeat	0.954209	0.975386	0
O15020	SPTBN2	64	16	10	0	Spectrin/alpha-actinin	0.956819	0.976779	0
Q8WTX9	ZDHHC1	26	6	10	0	Palmitoyltransferase, DHHC domain	0.965217	0.984069	0
P23378	GLDC	18	5	8	0	Glycine cleavage system P protein	0.970588	0.988258	0
Q14241	TCEB3	38	14	7	0	RNA polymerase II transcription factor SIII, subunit A	0.972576	0.988996	0
Q16719	KYNU	21	16	7	3	Aminotransferase class V domain	0.974888	0.990062	0.5625
Q8TE49	OTUD7A	70	12	18	0	OTU domain	0.980601	0.993287	0
P30101	PDIA3	72	56	12	6	Thioredoxin domain	0.979903	0.993865	0.642857
P02787	TF	32	30	19	12	Transferrin-like domain	1	1	0.673684
Q9UPN3	MACF1	29760	6448	416	60	Spectrin/alpha-actinin	0.999895	1.00117	0.66568
P49753	ACOT2	54	15	18	0	BAAT/Acyl-CoA thioester hydrolase C-terminal	0.999357	1.00192	0
Q9NRZ9	HELLS	44	20	10	0	Helicase superfamily 1/2, ATP-binding domain	0.99921	1.00305	0
Q9NRZ9	HELLS	44	20	16	2	SNF2-related, N-terminal domain	0.999041	1.00417	0.275
Q9BY44	EIF2A	22	16	9	3	Translation initiation factor, beta propellor-like domain	0.998874	1.00529	0.458333
P11388	TOP2A	66	52	9	3	DNA topoisomerase, type IIA, subunit A/C-terminal	0.99808	1.00579	0.423077
Q7L2E3	DHX30	50	30	6	0	DEAD/DEAH box helicase domain	0.997561	1.00721	0
Q7L2E3	DHX30	50	30	6	0	Helicase superfamily 1/2, ATP-binding domain	0.997561	1.00721	0
Q8NFA0	USP32	51	12	28	2	Peptidase C19, ubiquitin carboxyl-terminal hydrolase	0.997029	1.00862	0.303571
