# Supplementary material for: Pan-Cancer Analysis Reveals the Functional Importance of Protein Lysine Modification in Cancer Development
Source: Front Genet. 2018 Jul 17;9:254. doi: 10.3389/fgene.2018.00254 (PMC6056651; doi:10.3389/fgene.2018.00254)
Supplement: Supplementary file 6 [file Table_6.XLSX]

## Sheet: Sheet1
Supplementary Table 6- The information of drugs explored in network analysis.
Name	Accession Number	Type	Description	Synonymous	CAS Number
Uridine	DB02745	Small Molecule	Not Available	Not Available	58-96-8
Azacitidine	DB00928	Small Molecule	A pyrimidine nucleoside analogue that inhibits DNA methyltransferase, impairing DNA methylation. It is also an antimetabolite of cytidine, incorporated primarily into RNA. Azacytidine has been used as an antineoplastic agent. [PubChem]	4-Amino-1-beta-D-ribofuranosyl-S-triazin-2(1H)-one 5 AZC 5-Azacytidine Azacitidina Azacitidine Azacitidinum Azacytidine	320-67-2
Liothyronine	DB00279	Small Molecule	The L-triiodothyronine (T3, liothyronine) thyroid hormone is normally synthesized and secreted by the thyroid gland in much smaller quantities than L-tetraiodothyronine (T4, levothyroxine, L-thyroxine). Most T3 is derived from peripheral monodeiodination of T4 at the 5 position of the outer ring of the iodothyronine nucleus. The hormone finally delivered and used by the tissues is mainly T3. [Pub…	3,3',5-triiodo-L-thyronine 3,5,3'-Triiodo-L-thyronine 3,5,3'-Triiodothyronine 3,5,3'TRIIODOTHYRONINE 4-(4-Hydroxy-3-iodophenoxy)-3,5-diiodo-L-phenylalanine L-3,5,3'-Triiodothyronine L-T3 Liothyronine Liothyroninum Liotironina O-(4-hydroxy-3-iodophenyl)-3,5-diiodo-L-tyrosine T3 Tertroxin Tresitope Triiodothyronine	6893-02-3
Acadesine	DB04944	Small Molecule	Acadesine (AICA-riboside) is a purine nucleoside analog with anti-ischemic properties that is currently being studied (Phase 3) for the prevention of adverse cardiovascular outcomes in patients undergoing coronary artery bypass graft (CABG) surgery. It is being developed jointly by PeriCor and Schering-Plough. Acadesine has been granted Orphan Drug Designation for B-CLL in the EU.	AICA-riboside	2627-69-2
Tetrafluoroaluminate Ion	DB04444	Small Molecule	Not Available	Tetrafluoroaluminate anion tetrafluoroaluminate(1−)	21340-02-3
Mizoribine	DB12617	Small Molecule	Mizoribine has been investigated for the treatment of Rheumatoid Arthritis.	BREDININ	50924-49-7
N-(5-(4-CHLORO-3-(2-HYDROXY-ETHYLSULFAMOYL)- PHENYLTHIAZOLE-2-YL)-ACETAMIDE	DB06836	Small Molecule	Not Available	Not Available	Not Available
Cytidine	DB02097	Small Molecule	Not Available	Not Available	Not Available
Titanium dioxide	DB09536	Small Molecule	Titanium dioxide, also known as titanium(IV) oxide or titania, is the naturally occurring oxide of titanium, chemical formula TiO2. When used as a pigment, it is called titanium white, Pigment White 6 (PW6), or CI 77891. Generally it is sourced from ilmenite, rutile and anatase.	Not Available	13463-67-7
1-Beta-Ribofuranosyl-1,3-Diazepinone	DB03185	Small Molecule	Not Available	Not Available	Not Available
Sorivudine	DB11998	Small Molecule	Sorivudine has been used in trials studying the treatment of Chickenpox and HIV Infections.	Not Available	77181-69-2
Cytarabine	DB00987	Small Molecule	A pyrimidine nucleoside analog that is used mainly in the treatment of leukemia, especially acute non-lymphoblastic leukemia. Cytarabine is an antimetabolite antineoplastic agent that inhibits the synthesis of DNA. Its actions are specific for the S phase of the cell cycle. It also has antiviral and immunosuppressant properties. (From Martindale, The Extra Pharmacopoeia, 30th ed, p472)	1-beta-D-Arabinofuranosylcytosine 4-Amino-1-beta-D-arabinofuranosyl-2(1H)-pyrimidinone Citarabina Cytarabinum Cytosine arabinoside Cytosine-1-beta-D-arabinofuranoside cytosine-β-D-arabinofuranoside	147-94-4
Zebularine	DB03068	Small Molecule	A chemically stable, cytidine analog that displays anti-tumor properties. Acts as a transition state analog inhibitor of cytidine deaminase by binding to the active size as covalent hydrates. Also shown to inhibit DNA methylation and tumor growth both in vitro and in vivo.	1-beta-D-ribofuranosyl-2(1H)-pyrimidinone 1-beta-D-ribofuranosylpyrimidin-2(1H)-one DHZ Pyrimidin-2-one beta-D-ribofuranoside pyrimidin-2-one beta-ribofuranoside Pyrimidin-2-one ribonucleoside	3690-10-6
